# Supplementary material for: C→U transition biases in SARS-CoV-2: still rampant 4 years from the start of the COVID-19 pandemic
Source: mBio. 2024 Oct 30;15(12):e02493-24. doi: 10.1128/mbio.02493-24 (PMC11633203; doi:10.1128/mbio.02493-24)
Supplement: Table S1 — Listing of polymorphic sites within the 10 lineages. [file mbio.02493-24-s0002.xlsx]

## Sheet: Mut_positions SPSS
Table S1 - Listing of within-poplulation variability at each coding genome position in the 10 lineages
	Columns L-Q: total lnumber of lineages showing polymorphisms for transversions, G->U and each transition
	Columns R-W: Total number of variable sites at each position
	Column A: numbering based on the Wuhan-1 reference sequence
	Columns E-G: Predicted pairing and basded involved based on consensus RNA secondary structure model of the SARS-CoV-2 genome
Position	Base	Pos-1	Pos+1	Pair_1	Pair_2	Paired	n_A	n_U	n_G	n_C	n_A->G	n_G->A	n_T->C	n_C->T	n_G->T	n_All_Tv	n_A->G	n_G->A	n_T->C	n_C->T	n_G->T	n_All_Tv
268	G	-	-	177	268	P	0	0	2000	0	0	0	0	0	0	0	0	0	0	0	0	0
269	G	G	A	176	269	P	0	0	2000	0	0	1	0	0	0	0	0	1	0	0	0	0
270	A	G	G	175	270	P	2000	0	0	0	1	0	0	0	0	1	1	0	0	0	0	1
271	G	A	A	173	271	P	0	0	2000	0	0	0	0	0	0	0	0	0	0	0	0	0
272	A	G	G	172	272	P	2000	0	0	0	3	0	0	0	0	0	3	0	0	0	0	0
273	G	A	C	171	273	P	0	0	2000	0	0	0	0	0	0	0	0	0	0	0	0	0
274	C	G	C	0	274	U	0	0	0	1998	0	0	0	2	0	0	0	0	0	3	0	0
275	C	C	T	167	275	P	0	0	0	2000	0	0	0	0	0	0	0	0	0	0	0	0
276	T	C	T	166	276	P	0	2000	0	0	0	0	0	0	0	1	0	0	0	0	0	1
277	T	T	G	165	277	P	0	1998	0	0	0	0	3	0	0	0	0	0	3	0	0	0
278	G	T	T	164	278	P	0	0	1998	0	0	1	0	0	0	0	0	2	0	0	0	0
279	T	G	C	163	279	P	0	1999	0	0	0	0	0	0	0	0	0	0	0	0	0	0
280	C	T	C	0	280	U	0	0	0	1999	0	0	0	5	0	0	0	0	0	14	0	0
281	C	C	C	160	281	P	0	0	0	1999	0	0	0	1	0	0	0	0	0	1	0	0
282	C	C	T	159	282	P	0	0	0	1999	0	0	0	1	0	0	0	0	0	1	0	0
283	T	C	G	158	283	P	0	1999	0	0	0	0	0	0	0	1	0	0	0	0	0	1
284	G	T	G	157	284	P	0	0	1999	0	0	2	0	0	0	0	0	5	0	0	0	0
285	G	G	T	0	285	U	0	0	1999	0	0	0	0	0	1	1	0	0	0	0	0	1
286	T	G	T	0	286	U	0	1999	0	0	0	0	1	0	0	0	0	0	1	0	0	0
287	T	T	T	0	287	U	0	2000	0	0	0	0	0	0	0	0	0	0	0	0	0	0
288	T	T	C	156	288	P	0	2000	0	0	0	0	0	0	0	1	0	0	0	0	0	3
289	C	T	A	155	289	P	0	0	0	2000	0	0	0	2	0	0	0	0	0	2	0	0
290	A	C	A	154	290	P	2000	0	0	0	0	0	0	0	0	0	0	0	0	0	0	0
291	A	A	C	153	291	P	2000	0	0	0	0	0	0	0	0	0	0	0	0	0	0	0
292	C	A	G	152	292	P	0	0	0	1999	0	0	0	4	0	0	0	0	0	9	0	0
293	G	C	A	151	293	P	0	0	2000	0	0	0	0	0	0	0	0	0	0	0	0	0
294	A	G	G	150	294	P	2000	0	0	0	0	0	0	0	0	0	0	0	0	0	0	0
295	G	A	A	0	295	U	0	0	2000	0	0	2	0	0	0	0	0	3	0	0	0	0
296	A	G	A	0	296	U	2000	0	0	0	0	0	0	0	0	0	0	0	0	0	0	0
297	A	A	A	0	297	U	2000	0	0	0	0	0	0	0	0	0	0	0	0	0	0	0
298	A	A	A	0	298	U	2000	0	0	0	0	0	0	0	0	0	0	0	0	0	0	0
299	A	A	C	0	299	U	2000	0	0	0	0	0	0	0	0	0	0	0	0	0	0	0
300	C	A	A	0	300	U	0	0	0	2000	0	0	0	3	0	0	0	0	0	4	0	0
301	A	C	C	0	301	U	2000	0	0	0	0	0	0	0	0	0	0	0	0	0	0	0
302	C	A	A	343	302	P	0	0	0	2000	0	0	0	0	0	0	0	0	0	0	0	0
303	A	C	C	342	303	P	2000	0	0	0	0	0	0	0	0	0	0	0	0	0	0	0
304	C	A	G	341	304	P	0	0	0	2000	0	0	0	2	0	0	0	0	0	2	0	0
305	G	C	T	340	305	P	0	0	2000	0	0	0	0	0	0	0	0	0	0	0	0	0
306	T	G	C	339	306	P	0	2000	0	0	0	0	0	0	0	0	0	0	0	0	0	0
307	C	T	C	338	307	P	0	0	0	2000	0	0	0	1	0	0	0	0	0	2	0	0
308	C	C	A	0	308	U	0	0	0	2000	0	0	0	0	0	0	0	0	0	0	0	0
309	A	C	A	0	309	U	2000	0	0	0	1	0	0	0	0	0	1	0	0	0	0	0
310	A	A	C	0	310	U	2000	0	0	0	0	0	0	0	0	0	0	0	0	0	0	0
311	C	A	T	0	311	U	0	0	0	2000	0	0	0	3	0	0	0	0	0	5	0	0
312	T	C	C	0	312	U	0	2000	0	0	0	0	0	0	0	0	0	0	0	0	0	0
313	C	T	A	0	313	U	0	0	0	1975	0	0	0	7	0	1	0	0	0	35	0	1
314	A	C	G	0	314	U	2000	0	0	0	0	0	0	0	0	1	0	0	0	0	0	1
315	G	A	T	0	315	U	0	0	2000	0	0	3	0	0	0	0	0	3	0	0	0	0
316	T	G	T	0	316	U	0	2000	0	0	0	0	0	0	0	0	0	0	0	0	0	0
317	T	T	T	0	317	U	0	2000	0	0	0	0	0	0	0	0	0	0	0	0	0	0
318	T	T	G	0	318	U	0	2000	0	0	0	0	0	0	0	0	0	0	0	0	0	0
319	G	T	C	333	319	P	0	0	2000	0	0	2	0	0	1	1	0	4	0	0	0	1
320	C	G	C	332	320	P	0	0	0	1998	0	0	0	0	0	0	0	0	0	0	0	0
321	C	C	T	331	321	P	0	0	0	2000	0	0	0	1	0	0	0	0	0	1	0	0
322	T	C	G	330	322	P	0	2000	0	0	0	0	0	0	0	0	0	0	0	0	0	0
323	G	T	T	329	323	P	0	0	2000	0	0	0	0	0	0	0	0	0	0	0	0	0
324	T	G	T	328	324	P	0	2000	0	0	0	0	0	0	0	0	0	0	0	0	0	0
325	T	T	T	0	325	U	0	2000	0	0	0	0	1	0	0	0	0	0	1	0	0	0
326	T	T	T	0	326	U	0	2000	0	0	0	0	2	0	0	0	0	0	2	0	0	0
327	T	T	A	0	327	U	0	2000	0	0	0	0	0	0	0	0	0	0	0	0	0	0
328	A	T	C	324	328	P	2000	0	0	0	0	0	0	0	0	0	0	0	0	0	0	0
329	C	A	A	323	329	P	0	0	0	2000	0	0	0	0	0	1	0	0	0	0	0	1
330	A	C	G	322	330	P	2000	0	0	0	1	0	0	0	0	0	1	0	0	0	0	0
331	G	A	G	321	331	P	0	0	2000	0	0	0	0	0	1	1	0	0	0	0	0	1
332	G	G	T	320	332	P	0	0	2000	0	0	1	0	0	0	0	0	1	0	0	0	0
333	T	G	T	319	333	P	0	2000	0	0	0	0	0	0	0	0	0	0	0	0	0	0
334	T	T	C	0	334	U	0	2000	0	0	0	0	2	0	0	0	0	0	2	0	0	0
335	C	T	G	0	335	U	0	0	0	1998	0	0	0	10	0	0	0	0	0	115	0	0
336	G	C	C	0	336	U	0	0	2000	0	0	0	0	0	0	0	0	0	0	0	0	0
337	C	G	G	0	337	U	0	0	0	1998	0	0	0	9	0	0	0	0	0	41	0	0
338	G	C	A	307	338	P	0	0	2000	0	0	0	0	0	0	0	0	0	0	0	0	0
339	A	G	C	306	339	P	2000	0	0	0	1	0	0	0	0	0	1	0	0	0	0	0
340	C	A	G	305	340	P	0	0	0	2000	0	0	0	1	0	0	0	0	0	1	0	0
341	G	C	T	304	341	P	0	0	2000	0	0	0	0	0	0	0	0	0	0	0	0	0
342	T	G	G	303	342	P	0	2000	0	0	0	0	1	0	0	0	0	0	1	0	0	0
343	G	T	C	302	343	P	0	0	2000	0	0	1	0	0	4	4	0	2	0	0	0	6
344	C	G	T	0	344	U	0	0	0	2000	0	0	0	6	0	1	0	0	0	11	0	1
345	T	C	C	0	345	U	0	2000	0	0	0	0	0	0	0	1	0	0	0	0	0	2
346	C	T	G	0	346	U	0	0	0	1999	0	0	0	7	0	1	0	0	0	28	0	1
347	G	C	T	0	347	U	0	0	1998	0	0	5	0	0	1	1	0	10	0	0	0	1
348	T	G	A	0	348	U	0	2000	0	0	0	0	0	0	0	0	0	0	0	0	0	0
349	A	T	C	394	349	P	2000	0	0	0	0	0	0	0	0	0	0	0	0	0	0	0
350	C	A	G	393	350	P	0	0	0	2000	0	0	0	1	0	0	0	0	0	1	0	0
351	G	C	T	392	351	P	0	0	2000	0	0	1	0	0	0	0	0	1	0	0	0	0
352	T	G	G	391	352	P	0	2000	0	0	0	0	0	0	0	0	0	0	0	0	0	0
353	G	T	G	390	353	P	0	0	2000	0	0	1	0	0	0	0	0	1	0	0	0	0
354	G	G	C	0	354	U	0	0	1999	0	0	2	0	0	1	1	0	2	0	0	0	1
355	C	G	T	388	355	P	0	0	0	1999	0	0	0	6	0	0	0	0	0	12	0	0
356	T	C	T	387	356	P	0	2000	0	0	0	0	0	0	0	0	0	0	0	0	0	0
357	T	T	T	386	357	P	0	1999	0	0	0	0	2	0	0	0	0	0	2	0	0	0
358	T	T	G	385	358	P	0	2000	0	0	0	0	2	0	0	0	0	0	3	0	0	0
359	G	T	G	384	359	P	0	0	2000	0	0	1	0	0	0	0	0	1	0	0	0	0
360	G	G	A	381	360	P	0	0	2000	0	0	1	0	0	0	0	0	1	0	0	0	0
361	A	G	G	380	361	P	2000	0	0	0	2	0	0	0	0	0	9	0	0	0	0	0
362	G	A	A	379	362	P	0	0	1999	0	0	2	0	0	1	1	0	2	0	0	0	1
363	A	G	C	378	363	P	2000	0	0	0	0	0	0	0	0	0	0	0	0	0	0	0
364	C	A	T	376	364	P	0	0	0	2000	0	0	0	1	0	0	0	0	0	2	0	0
365	T	C	C	375	365	P	0	2000	0	0	0	0	0	0	0	0	0	0	0	0	0	0
366	C	T	C	374	366	P	0	0	0	2000	0	0	0	0	0	0	0	0	0	0	0	0
367	C	C	G	373	367	P	0	0	0	2000	0	0	0	3	0	1	0	0	0	4	0	1
368	G	C	T	0	368	U	0	0	2000	0	0	2	0	0	0	0	0	2	0	0	0	0
369	T	G	G	0	369	U	0	2000	0	0	0	0	0	0	0	0	0	0	0	0	0	0
370	G	T	G	0	370	U	0	0	1999	0	0	3	0	0	6	6	0	3	0	0	0	8
371	G	G	A	0	371	U	0	0	2000	0	0	1	0	0	0	0	0	1	0	0	0	0
372	A	G	G	0	372	U	2000	0	0	0	0	0	0	0	0	0	0	0	0	0	0	0
373	G	A	G	367	373	P	0	0	2000	0	0	2	0	0	2	2	0	5	0	0	0	2
374	G	G	A	366	374	P	0	0	2000	0	0	1	0	0	0	0	0	2	0	0	0	0
375	A	G	G	365	375	P	2000	0	0	0	0	0	0	0	0	0	0	0	0	0	0	0
376	G	A	G	364	376	P	0	0	1998	0	0	2	0	0	3	3	0	2	0	0	0	4
377	G	G	T	0	377	U	0	0	2000	0	0	0	0	0	1	1	0	0	0	0	0	1
378	T	G	C	363	378	P	0	2000	0	0	0	0	1	0	0	0	0	0	1	0	0	0
379	C	T	T	362	379	P	0	0	0	1992	0	0	0	2	0	1	0	0	0	3	0	8
380	T	C	T	361	380	P	0	2000	0	0	0	0	1	0	0	0	0	0	1	0	0	0
381	T	T	A	360	381	P	0	2000	0	0	0	0	0	0	0	0	0	0	0	0	0	0
382	A	T	T	0	382	U	2000	0	0	0	3	0	0	0	0	0	8	0	0	0	0	0
383	T	A	C	0	383	U	0	2000	0	0	0	0	1	0	0	2	0	0	1	0	0	5
384	C	T	A	359	384	P	0	0	0	2000	0	0	0	2	0	0	0	0	0	3	0	0
385	A	C	G	358	385	P	2000	0	0	0	1	0	0	0	0	1	1	0	0	0	0	1
386	G	A	A	357	386	P	0	0	2000	0	0	0	0	0	0	0	0	0	0	0	0	0
387	A	G	G	356	387	P	2000	0	0	0	1	0	0	0	0	0	1	0	0	0	0	0
388	G	A	G	355	388	P	0	0	2000	0	0	4	0	0	1	1	0	6	0	0	0	1
389	G	G	C	0	389	U	0	0	2000	0	0	0	0	0	1	1	0	0	0	0	0	9
390	C	G	A	353	390	P	0	0	0	2000	0	0	0	1	0	0	0	0	0	1	0	0
391	A	C	C	352	391	P	2000	0	0	0	2	0	0	0	0	1	4	0	0	0	0	1
392	C	A	G	351	392	P	0	0	0	2000	0	0	0	1	0	0	0	0	0	1	0	0
393	G	C	T	350	393	P	0	0	1999	0	0	2	0	0	0	0	0	3	0	0	0	0
394	T	G	C	349	394	P	0	2000	0	0	0	0	0	0	0	0	0	0	0	0	0	0
395	C	T	A	0	395	U	0	0	0	2000	0	0	0	0	0	0	0	0	0	0	0	0
396	A	C	A	0	396	U	2000	0	0	0	0	0	0	0	0	1	0	0	0	0	0	1
397	A	A	C	0	397	U	2000	0	0	0	0	0	0	0	0	0	0	0	0	0	0	0
398	C	A	A	0	398	U	0	0	0	1999	0	0	0	2	0	0	0	0	0	8	0	0
399	A	C	T	0	399	U	2000	0	0	0	1	0	0	0	0	0	1	0	0	0	0	0
400	T	A	C	0	400	U	0	1999	0	0	0	0	6	0	0	0	0	0	10	0	0	0
401	C	T	T	0	401	U	0	0	0	2000	0	0	0	1	0	0	0	0	0	1	0	0
402	T	C	T	0	402	U	0	2000	0	0	0	0	1	0	0	0	0	0	1	0	0	0
403	T	T	A	0	403	U	0	2000	0	0	0	0	0	0	0	0	0	0	0	0	0	0
404	A	T	A	0	404	U	2000	0	0	0	0	0	0	0	0	0	0	0	0	0	0	0
405	A	A	A	0	405	U	2000	0	0	0	2	1	0	0	0	0	4	2	0	0	0	0
406	A	A	G	0	406	U	2000	0	0	0	0	0	0	0	0	0	0	0	0	0	0	0
407	G	A	A	478	407	P	0	0	2000	0	0	1	0	0	1	1	0	2	0	0	0	1
408	A	G	T	477	408	P	1999	0	0	0	1	0	0	0	0	0	1	0	0	0	0	0
409	T	A	G	476	409	P	0	1999	0	0	0	0	1	0	0	0	0	0	1	0	0	0
410	G	T	G	475	410	P	0	0	2000	0	0	0	0	0	2	2	0	0	0	0	0	7
411	G	G	C	473	411	P	0	0	2000	0	0	1	0	0	0	0	0	1	0	0	0	0
412	C	G	A	472	412	P	0	0	0	2000	0	0	0	0	0	0	0	0	0	0	0	0
413	A	C	C	471	413	P	2000	0	0	0	0	0	0	0	0	0	0	0	0	0	0	0
414	C	A	T	470	414	P	0	0	0	2000	0	0	0	0	0	0	0	0	0	0	0	0
415	T	C	T	0	415	U	0	2000	0	0	0	0	0	0	0	0	0	0	0	0	0	0
416	T	T	G	0	416	U	0	2000	0	0	0	0	0	0	0	0	0	0	0	0	0	0
417	G	T	T	0	417	U	0	0	2000	0	0	0	0	0	0	0	0	0	0	0	0	0
418	T	G	G	0	418	U	0	2000	0	0	0	0	1	0	0	0	0	0	1	0	0	0
419	G	T	G	465	419	P	0	0	1997	0	0	1	0	0	1	1	0	1	0	0	0	2
420	G	G	C	464	420	P	0	0	2000	0	0	0	0	0	0	0	0	0	0	0	0	0
421	C	G	T	463	421	P	0	0	0	2000	0	0	0	1	0	1	0	0	0	1	0	1
422	T	C	T	462	422	P	0	2000	0	0	0	0	1	0	0	1	0	0	1	0	0	1
423	T	T	A	0	423	U	0	2000	0	0	0	0	0	0	0	0	0	0	0	0	0	0
424	A	T	G	0	424	U	2000	0	0	0	0	0	0	0	0	0	0	0	0	0	0	0
425	G	A	T	461	425	P	0	0	2000	0	0	1	0	0	1	1	0	1	0	0	0	1
426	T	G	A	460	426	P	0	2000	0	0	0	0	0	0	0	0	0	0	0	0	0	0
427	A	T	G	0	427	U	2000	0	0	0	2	0	0	0	0	0	2	0	0	0	0	0
428	G	A	A	0	428	U	0	0	2000	0	0	4	0	0	0	0	0	4	0	0	0	0
429	A	G	A	457	429	P	2000	0	0	0	0	0	0	0	0	0	0	0	0	0	0	0
430	A	A	G	456	430	P	2000	0	0	0	0	0	0	0	0	0	0	0	0	0	0	0
431	G	A	T	455	431	P	0	0	2000	0	0	0	0	0	0	0	0	0	0	0	0	0
432	T	G	T	454	432	P	0	2000	0	0	0	0	0	0	0	0	0	0	0	0	0	0
433	T	T	G	453	433	P	0	2000	0	0	0	0	2	0	0	0	0	0	2	0	0	0
434	G	T	A	452	434	P	0	0	1999	0	0	2	0	0	0	0	0	2	0	0	0	0
435	A	G	A	0	435	U	2000	0	0	0	1	0	0	0	0	0	1	0	0	0	0	0
436	A	A	A	0	436	U	2000	0	0	0	0	0	0	0	0	0	0	0	0	0	0	0
437	A	A	A	0	437	U	2000	0	0	0	1	0	0	0	0	0	1	0	0	0	0	0
438	A	A	A	0	438	U	2000	0	0	0	1	0	0	0	0	0	1	0	0	0	0	0
439	A	A	G	451	439	P	2000	0	0	0	2	0	0	0	0	0	13	0	0	0	0	0
440	G	A	G	450	440	P	0	0	2000	0	0	2	0	0	0	0	0	15	0	0	0	0
441	G	G	C	449	441	P	0	0	2000	0	0	0	0	0	0	0	0	0	0	0	0	0
442	C	G	G	448	442	P	0	0	0	2000	0	0	0	3	0	0	0	0	0	23	0	0
443	G	C	T	0	443	U	0	0	2000	0	0	3	0	0	2	2	0	4	0	0	0	2
444	T	G	T	0	444	U	0	2000	0	0	0	0	0	0	0	0	0	0	0	0	0	0
445	T	T	T	0	445	U	0	1917	0	0	0	0	2	0	0	0	0	0	84	0	0	0
446	T	T	T	0	446	U	0	2000	0	0	0	0	0	0	0	1	0	0	0	0	0	1
447	T	T	G	0	447	U	0	2000	0	0	0	0	0	0	0	0	0	0	0	0	0	0
448	G	T	C	442	448	P	0	0	2000	0	0	0	0	0	3	3	0	0	0	0	0	3
449	C	G	C	441	449	P	0	0	0	1999	0	0	0	1	0	0	0	0	0	4	0	0
450	C	C	T	440	450	P	0	0	0	2000	0	0	0	3	0	0	0	0	0	5	0	0
451	T	C	C	439	451	P	0	2000	0	0	0	0	2	0	0	1	0	0	2	0	0	1
452	C	T	A	434	452	P	0	0	0	2000	0	0	0	0	0	0	0	0	0	0	0	0
453	A	C	A	433	453	P	2000	0	0	0	0	0	0	0	0	0	0	0	0	0	0	0
454	A	A	C	432	454	P	2000	0	0	0	1	0	0	0	0	0	1	0	0	0	0	0
455	C	A	T	431	455	P	0	0	0	1999	0	0	0	1	0	0	0	0	0	1	0	0
456	T	C	T	430	456	P	0	2000	0	0	0	0	0	0	0	0	0	0	0	0	0	0
457	T	T	G	429	457	P	0	2000	0	0	0	0	0	0	0	0	0	0	0	0	0	0
458	G	T	A	0	458	U	0	0	2000	0	0	0	0	0	0	0	0	0	0	0	0	0
459	A	G	A	0	459	U	2000	0	0	0	0	0	0	0	0	0	0	0	0	0	0	0
460	A	A	C	426	460	P	2000	0	0	0	1	0	0	0	0	0	1	0	0	0	0	0
461	C	A	A	425	461	P	0	0	0	2000	0	0	0	0	0	0	0	0	0	0	0	0
462	A	C	G	422	462	P	2000	0	0	0	0	0	0	0	0	1	0	0	0	0	0	1
463	G	A	C	421	463	P	0	0	2000	0	0	2	0	0	3	3	0	3	0	0	0	3
464	C	G	C	420	464	P	0	0	0	2000	0	0	0	0	0	0	0	0	0	0	0	0
465	C	C	C	419	465	P	0	0	0	2000	0	0	0	0	0	1	0	0	0	0	0	1
466	C	C	T	0	466	U	0	0	0	2000	0	0	0	2	0	1	0	0	0	2	0	1
467	T	C	A	0	467	U	0	2000	0	0	0	0	0	0	0	0	0	0	0	0	0	0
468	A	T	T	0	468	U	2000	0	0	0	0	0	0	0	0	0	0	0	0	0	0	0
469	T	A	G	0	469	U	0	2000	0	0	0	0	1	0	0	0	0	0	1	0	0	0
470	G	T	T	414	470	P	0	0	2000	0	0	1	0	0	0	0	0	1	0	0	0	0
471	T	G	G	413	471	P	0	2000	0	0	0	0	0	0	0	0	0	0	0	0	0	0
472	G	T	T	412	472	P	0	0	2000	0	0	1	0	0	0	0	0	1	0	0	0	0
473	T	G	T	411	473	P	0	2000	0	0	0	0	1	0	0	0	0	0	1	0	0	0
474	T	T	C	0	474	U	0	2000	0	0	0	0	0	0	0	0	0	0	0	0	0	0
475	C	T	A	410	475	P	0	0	0	1999	0	0	0	4	0	0	0	0	0	5	0	0
476	A	C	T	409	476	P	2000	0	0	0	2	0	0	0	0	0	3	0	0	0	0	0
477	T	A	C	408	477	P	0	2000	0	0	0	0	0	0	0	0	0	0	0	0	0	0
478	C	T	A	407	478	P	0	0	0	2000	0	0	0	3	0	0	0	0	0	3	0	0
479	A	C	A	0	479	U	2000	0	0	0	0	0	0	0	0	1	0	0	0	0	0	1
480	A	A	A	0	480	U	2000	0	0	0	0	0	0	0	0	1	0	0	0	0	0	1
481	A	A	C	0	481	U	2000	0	0	0	2	0	0	0	0	0	2	0	0	0	0	0
482	C	A	G	557	482	P	0	0	0	1999	0	0	0	4	0	0	0	0	0	4	0	0
483	G	C	T	556	483	P	0	0	2000	0	0	1	0	0	0	0	0	1	0	0	0	0
484	T	G	T	555	484	P	0	2000	0	0	0	0	1	0	0	0	0	0	1	0	0	0
485	T	T	C	0	485	U	0	2000	0	0	0	0	0	0	0	0	0	0	0	0	0	0
486	C	T	G	0	486	U	0	0	0	2000	0	0	0	1	0	0	0	0	0	1	0	0
487	G	C	G	551	487	P	0	0	1999	0	0	5	0	0	4	4	0	7	0	0	0	16
488	G	G	A	550	488	P	0	0	2000	0	0	4	0	0	1	1	0	10	0	0	0	3
489	A	G	T	549	489	P	2000	0	0	0	1	0	0	0	0	0	1	0	0	0	0	0
490	T	A	G	548	490	P	0	1988	0	0	0	0	2	0	0	2	0	0	3	0	0	13
491	G	T	C	547	491	P	0	0	1999	0	0	2	0	0	1	1	0	2	0	0	0	1
492	C	G	T	546	492	P	0	0	0	2000	0	0	0	2	0	2	0	0	0	44	0	2
493	T	C	C	543	493	P	0	2000	0	0	0	0	4	0	0	1	0	0	6	0	0	1
494	C	T	G	542	494	P	0	0	0	2000	0	0	0	0	0	1	0	0	0	0	0	1
495	G	C	A	541	495	P	0	0	2000	0	0	2	0	0	0	0	0	4	0	0	0	0
496	A	G	A	540	496	P	2000	0	0	0	0	0	0	0	0	1	0	0	0	0	0	1
497	A	A	C	0	497	U	2000	0	0	0	1	0	0	0	0	0	1	0	0	0	0	0
498	C	A	T	536	498	P	0	0	0	2000	0	0	0	2	0	0	0	0	0	6	0	0
499	T	C	G	535	499	P	0	2000	0	0	0	0	0	0	0	0	0	0	0	0	0	0
500	G	T	C	534	500	P	0	0	2000	0	0	1	0	0	0	0	0	1	0	0	0	0
501	C	G	A	533	501	P	0	0	0	2000	0	0	0	5	0	0	0	0	0	5	0	0
502	A	C	C	531	502	P	2000	0	0	0	1	0	0	0	0	0	1	0	0	0	0	0
503	C	A	C	530	503	P	0	0	0	1999	0	0	0	4	0	0	0	0	0	17	0	0
504	C	C	T	529	504	P	0	0	0	2000	0	0	0	1	0	1	0	0	0	1	0	1
505	T	C	C	0	505	U	0	1999	0	0	0	0	1	0	0	0	0	0	1	0	0	0
506	C	T	A	0	506	U	0	0	0	1996	0	0	0	4	0	0	0	0	0	5	0	0
507	A	C	T	0	507	U	1998	0	0	0	1	0	0	0	0	1	1	0	0	0	0	1
508	T	A	G	0	508	U	0	1998	0	0	0	0	3	0	0	1	0	0	3	0	0	1
509	G	T	G	0	509	U	0	0	1997	0	0	3	0	0	0	0	0	4	0	0	0	0
510	G	G	T	0	510	U	0	0	1994	0	0	0	0	0	0	0	0	0	0	0	0	0
511	T	G	C	525	511	P	0	1991	0	0	0	0	2	0	0	0	0	0	4	0	0	0
512	C	T	A	524	512	P	0	0	0	1996	0	0	0	4	0	0	0	0	0	5	0	0
513	A	C	T	523	513	P	1996	0	0	0	2	0	0	0	0	0	2	0	0	0	0	0
514	T	A	G	0	514	U	0	1996	0	0	0	0	1	0	0	1	0	0	1	0	0	1
515	G	T	T	0	515	U	0	0	1992	0	0	0	0	0	0	0	0	0	0	0	0	0
516	T	G	T	0	516	U	0	1990	0	0	0	0	1	0	0	0	0	0	1	0	0	0
517	T	T	A	0	517	U	0	1990	0	0	0	0	1	0	0	0	0	0	3	0	0	0
518	A	T	T	0	518	U	1989	0	0	0	1	0	0	0	0	0	1	0	0	0	0	0
519	T	A	G	0	519	U	0	1994	0	0	0	0	0	0	0	0	0	0	0	0	0	0
520	G	T	G	0	520	U	0	0	1993	0	0	2	0	0	2	2	0	2	0	0	0	2
521	G	G	T	0	521	U	0	0	1996	0	0	3	0	0	3	3	0	5	0	0	0	3
522	T	G	T	0	522	U	0	1998	0	0	0	0	0	0	0	0	0	0	0	0	0	0
523	T	T	G	513	523	P	0	1998	0	0	0	0	1	0	0	1	0	0	2	0	0	2
524	G	T	A	512	524	P	0	0	2000	0	0	0	0	0	0	0	0	0	0	0	0	0
525	A	G	G	511	525	P	2000	0	0	0	0	0	0	0	0	0	0	0	0	0	0	0
526	G	A	C	0	526	U	0	0	1997	0	0	1	0	0	4	4	0	3	0	0	0	13
527	C	G	T	0	527	U	0	0	0	2000	0	0	0	2	0	0	0	0	0	4	0	0
528	T	C	G	0	528	U	0	2000	0	0	0	0	0	0	0	0	0	0	0	0	0	0
529	G	T	G	504	529	P	0	0	1999	0	0	1	0	0	3	3	0	1	0	0	0	9
530	G	G	T	503	530	P	0	0	2000	0	0	2	0	0	0	0	0	3	0	0	0	0
531	T	G	A	502	531	P	0	2000	0	0	0	0	0	0	0	0	0	0	0	0	0	0
532	A	T	G	0	532	U	2000	0	0	0	1	0	0	0	0	1	1	0	0	0	0	1
533	G	A	C	501	533	P	0	0	2000	0	0	2	0	0	0	0	0	2	0	0	0	0
534	C	G	A	500	534	P	0	0	0	2000	0	0	0	4	0	0	0	0	0	4	0	0
535	A	C	G	499	535	P	2000	0	0	0	0	0	0	0	0	0	0	0	0	0	0	0
536	G	A	A	498	536	P	0	0	2000	0	0	0	0	0	0	0	0	0	0	0	0	0
537	A	G	A	0	537	U	2000	0	0	0	0	0	0	0	0	0	0	0	0	0	0	0
538	A	A	C	0	538	U	2000	0	0	0	0	0	0	0	0	0	0	0	0	0	0	0
539	C	A	T	0	539	U	0	0	0	1998	0	0	0	7	0	0	0	0	0	14	0	0
540	T	C	C	496	540	P	0	2000	0	0	0	0	2	0	0	0	0	0	2	0	0	0
541	C	T	G	495	541	P	0	0	0	2000	0	0	0	6	0	0	0	0	0	23	0	0
542	G	C	A	494	542	P	0	0	2000	0	0	1	0	0	0	0	0	1	0	0	0	0
543	A	G	A	493	543	P	2000	0	0	0	0	0	0	0	0	0	0	0	0	0	0	0
544	A	A	G	0	544	U	2000	0	0	0	1	0	0	0	0	0	2	0	0	0	0	0
545	G	A	G	0	545	U	0	0	2000	0	0	0	0	0	1	1	0	0	0	0	0	1
546	G	G	C	492	546	P	0	0	2000	0	0	2	0	0	0	0	0	2	0	0	0	0
547	C	G	A	491	547	P	0	0	0	2000	0	0	0	3	0	0	0	0	0	3	0	0
548	A	C	T	490	548	P	2000	0	0	0	3	0	0	0	0	0	3	0	0	0	0	0
549	T	A	T	489	549	P	0	2000	0	0	0	0	1	0	0	0	0	0	1	0	0	0
550	T	T	C	488	550	P	0	2000	0	0	0	0	2	0	0	0	0	0	2	0	0	0
551	C	T	A	487	551	P	0	0	0	2000	0	0	0	0	0	0	0	0	0	0	0	0
552	A	C	G	0	552	U	2000	0	0	0	0	0	0	0	0	0	0	0	0	0	0	0
553	G	A	T	0	553	U	0	0	2000	0	0	3	0	0	1	1	0	9	0	0	0	1
554	T	G	A	0	554	U	0	2000	0	0	0	0	0	0	0	1	0	0	0	0	0	1
555	A	T	C	484	555	P	2000	0	0	0	0	0	0	0	0	0	0	0	0	0	0	0
556	C	A	G	483	556	P	0	0	0	1998	0	0	0	6	0	0	0	0	0	11	0	0
557	G	C	G	482	557	P	0	0	2000	0	0	1	0	0	1	1	0	1	0	0	0	1
558	G	G	T	0	558	U	0	0	2000	0	0	1	0	0	0	0	0	1	0	0	0	0
559	T	G	C	0	559	U	0	2000	0	0	0	0	1	0	0	0	0	0	1	0	0	0
560	C	T	G	0	560	U	0	0	0	2000	0	0	0	4	0	1	0	0	0	6	0	1
561	G	C	T	0	561	U	0	0	2000	0	0	1	0	0	0	0	0	1	0	0	0	0
562	T	G	A	0	562	U	0	2000	0	0	0	0	1	0	0	0	0	0	1	0	0	0
563	A	T	G	0	563	U	2000	0	0	0	1	0	0	0	0	2	6	0	0	0	0	5
564	G	A	T	622	564	P	0	0	2000	0	0	3	0	0	1	1	0	7	0	0	0	1
565	T	G	G	621	565	P	0	2000	0	0	0	0	2	0	0	1	0	0	3	0	0	1
566	G	T	G	620	566	P	0	0	2000	0	0	0	0	0	0	0	0	0	0	0	0	0
567	G	G	T	619	567	P	0	0	2000	0	0	1	0	0	1	1	0	2	0	0	0	1
568	T	G	G	618	568	P	0	2000	0	0	0	0	1	0	0	0	0	0	2	0	0	0
569	G	T	A	617	569	P	0	0	1999	0	0	2	0	0	0	0	0	2	0	0	0	0
570	A	G	G	616	570	P	2000	0	0	0	2	0	0	0	0	0	2	0	0	0	0	0
571	G	A	A	615	571	P	0	0	2000	0	0	3	0	0	0	0	0	3	0	0	0	0
572	A	G	C	0	572	U	2000	0	0	0	1	0	0	0	0	0	1	0	0	0	0	0
573	C	A	A	613	573	P	0	0	0	2000	0	0	0	0	0	0	0	0	0	0	0	0
574	A	C	C	612	574	P	2000	0	0	0	0	0	0	0	0	1	0	0	0	0	0	1
575	C	A	T	611	575	P	0	0	0	1999	0	0	0	0	0	2	0	0	0	0	0	8
576	T	C	T	610	576	P	0	2000	0	0	0	0	0	0	0	0	0	0	0	0	0	0
577	T	T	G	0	577	U	0	2000	0	0	0	0	2	0	0	1	0	0	9	0	0	1
578	G	T	G	609	578	P	0	0	2000	0	0	1	0	0	0	0	0	1	0	0	0	0
579	G	G	T	608	579	P	0	0	2000	0	0	1	0	0	0	0	0	1	0	0	0	0
580	T	G	G	607	580	P	0	2000	0	0	0	0	0	0	0	0	0	0	0	0	0	0
581	G	T	T	606	581	P	0	0	2000	0	0	3	0	0	0	0	0	3	0	0	0	0
582	T	G	C	605	582	P	0	2000	0	0	0	0	0	0	0	0	0	0	0	0	0	0
583	C	T	C	0	583	U	0	0	0	1998	0	0	0	7	0	1	0	0	0	28	0	4
584	C	C	T	0	584	U	0	0	0	2000	0	0	0	3	0	0	0	0	0	4	0	0
585	T	C	T	603	585	P	0	2000	0	0	0	0	0	0	0	0	0	0	0	0	0	0
586	T	T	G	602	586	P	0	1999	0	0	0	0	3	0	0	0	0	0	4	0	0	0
587	G	T	T	601	587	P	0	0	2000	0	0	1	0	0	0	0	0	3	0	0	0	0
588	T	G	C	600	588	P	0	2000	0	0	0	0	1	0	0	0	0	0	1	0	0	0
589	C	T	C	599	589	P	0	0	0	2000	0	0	0	2	0	1	0	0	0	2	0	1
590	C	C	C	598	590	P	0	0	0	2000	0	0	0	2	0	1	0	0	0	2	0	1
591	C	C	T	0	591	U	0	0	0	2000	0	0	0	1	0	0	0	0	0	1	0	0
592	T	C	C	0	592	U	0	2000	0	0	0	0	0	0	0	1	0	0	0	0	0	8
593	C	T	A	0	593	U	0	0	0	1990	0	0	0	9	0	1	0	0	0	34	0	1
594	A	C	T	0	594	U	2000	0	0	0	1	0	0	0	0	0	1	0	0	0	0	0
595	T	A	G	0	595	U	0	2000	0	0	0	0	0	0	0	1	0	0	0	0	0	1
596	G	T	T	0	596	U	0	0	1999	0	0	0	0	0	1	1	0	0	0	0	0	1
597	T	G	G	0	597	U	0	2000	0	0	0	0	2	0	0	0	0	0	3	0	0	0
598	G	T	G	590	598	P	0	0	1999	0	0	3	0	0	4	4	0	3	0	0	0	12
599	G	G	G	589	599	P	0	0	1997	0	0	4	0	0	1	1	0	7	0	0	0	1
600	G	G	C	588	600	P	0	0	2000	0	0	2	0	0	0	0	0	2	0	0	0	0
601	C	G	G	587	601	P	0	0	0	1997	0	0	0	6	0	0	0	0	0	27	0	0
602	G	C	A	586	602	P	0	0	2000	0	0	0	0	0	0	0	0	0	0	0	0	0
603	A	G	A	585	603	P	2000	0	0	0	0	0	0	0	0	0	0	0	0	0	0	0
604	A	A	A	0	604	U	2000	0	0	0	2	0	0	0	0	0	2	0	0	0	0	0
605	A	A	T	582	605	P	2000	0	0	0	2	0	0	0	0	0	2	0	0	0	0	0
606	T	A	A	581	606	P	0	1999	0	0	0	0	4	0	0	0	0	0	5	0	0	0
607	A	T	C	580	607	P	2000	0	0	0	0	0	0	0	0	0	0	0	0	0	0	0
608	C	A	C	579	608	P	0	0	0	2000	0	0	0	0	0	1	0	0	0	0	0	1
609	C	C	A	578	609	P	0	0	0	2000	0	0	0	0	0	0	0	0	0	0	0	0
610	A	C	G	576	610	P	1999	0	0	0	2	0	0	0	0	1	3	0	0	0	0	1
611	G	A	T	575	611	P	0	0	2000	0	0	4	0	0	2	2	0	8	0	0	0	3
612	T	G	G	574	612	P	0	2000	0	0	0	0	0	0	0	0	0	0	0	0	0	0
613	G	T	G	573	613	P	0	0	2000	0	0	1	0	0	0	0	0	2	0	0	0	0
614	G	G	C	0	614	U	0	0	1999	0	0	0	0	0	2	2	0	0	0	0	0	4
615	C	G	T	571	615	P	0	0	0	2000	0	0	0	0	0	0	0	0	0	0	0	0
616	T	C	T	570	616	P	0	2000	0	0	0	0	2	0	0	1	0	0	2	0	0	1
617	T	T	A	569	617	P	0	2000	0	0	0	0	1	0	0	0	0	0	1	0	0	0
618	A	T	C	568	618	P	2000	0	0	0	0	0	0	0	0	0	0	0	0	0	0	0
619	C	A	C	567	619	P	0	0	0	1999	0	0	0	2	0	0	0	0	0	2	0	0
620	C	C	G	566	620	P	0	0	0	2000	0	0	0	3	0	0	0	0	0	3	0	0
621	G	C	C	565	621	P	0	0	2000	0	0	3	0	0	0	0	0	6	0	0	0	0
622	C	G	A	564	622	P	0	0	0	2000	0	0	0	3	0	0	0	0	0	3	0	0
623	A	C	A	0	623	U	2000	0	0	0	1	0	0	0	0	0	1	0	0	0	0	0
624	A	A	G	0	624	U	2000	0	0	0	1	0	0	0	0	0	1	0	0	0	0	0
625	G	A	G	0	625	U	0	0	1999	0	0	0	0	0	7	7	0	0	0	0	0	14
626	G	G	T	643	626	P	0	0	2000	0	0	0	0	0	0	0	0	0	0	0	0	0
627	T	G	T	642	627	P	0	2000	0	0	0	0	0	0	0	0	0	0	0	0	0	0
628	T	T	C	641	628	P	0	2000	0	0	0	0	0	0	0	0	0	0	0	0	0	0
629	C	T	T	640	629	P	0	0	0	2000	0	0	0	1	0	0	0	0	0	1	0	0
630	T	C	T	639	630	P	0	2000	0	0	0	0	1	0	0	0	0	0	1	0	0	0
631	T	T	C	638	631	P	0	2000	0	0	0	0	2	0	0	0	0	0	2	0	0	0
632	C	T	T	0	632	U	0	0	0	2000	0	0	0	1	0	2	0	0	0	1	0	2
633	T	C	T	0	633	U	0	2000	0	0	0	0	0	0	0	0	0	0	0	0	0	0
634	T	T	C	0	634	U	0	2000	0	0	0	0	0	0	0	0	0	0	0	0	0	0
635	C	T	G	0	635	U	0	0	0	1998	0	0	0	5	0	0	0	0	0	10	0	0
636	G	C	T	0	636	U	0	0	2000	0	0	0	0	0	0	0	0	0	0	0	0	0
637	T	G	A	0	637	U	0	2000	0	0	0	0	2	0	0	0	0	0	2	0	0	0
638	A	T	A	631	638	P	2000	0	0	0	0	0	0	0	0	0	0	0	0	0	0	0
639	A	A	G	630	639	P	2000	0	0	0	0	0	0	0	0	0	0	0	0	0	0	0
640	G	A	A	629	640	P	0	0	2000	0	0	0	0	0	0	0	0	0	0	0	0	0
641	A	G	A	628	641	P	2000	0	0	0	0	0	0	0	0	0	0	0	0	0	0	0
642	A	A	C	627	642	P	2000	0	0	0	1	0	0	0	0	0	1	0	0	0	0	0
643	C	A	G	626	643	P	0	0	0	2000	0	0	0	6	0	0	0	0	0	13	0	0
644	G	C	G	0	644	U	0	0	1999	0	0	3	0	0	0	0	0	3	0	0	0	0
645	G	G	T	0	645	U	0	0	2000	0	0	2	0	0	0	0	0	2	0	0	0	0
646	T	G	A	0	646	U	0	2000	0	0	0	0	1	0	0	0	0	0	2	0	0	0
647	A	T	A	0	647	U	2000	0	0	0	0	0	0	0	0	0	0	0	0	0	0	0
648	A	A	T	0	648	U	2000	0	0	0	1	0	0	0	0	0	1	0	0	0	0	0
649	T	A	A	0	649	U	0	2000	0	0	0	0	2	0	0	0	0	0	2	0	0	0
650	A	T	A	0	650	U	2000	0	0	0	0	0	0	0	0	0	0	0	0	0	0	0
651	A	A	A	0	651	U	2000	0	0	0	0	0	0	0	0	0	0	0	0	0	0	0
652	A	A	G	724	652	P	2000	0	0	0	2	0	0	0	0	0	5	0	0	0	0	0
653	G	A	G	723	653	P	0	0	2000	0	0	0	0	0	0	0	0	0	0	0	0	0
654	G	G	A	722	654	P	0	0	2000	0	0	1	0	0	0	0	0	1	0	0	0	0
655	A	G	G	721	655	P	2000	0	0	0	1	0	0	0	0	0	1	0	0	0	0	0
656	G	A	C	0	656	U	0	0	2000	0	0	0	0	0	1	1	0	0	0	0	0	1
657	C	G	T	0	657	U	0	0	0	2000	0	0	0	4	0	0	0	0	0	7	0	0
658	T	C	G	0	658	U	0	2000	0	0	0	0	0	0	0	0	0	0	0	0	0	0
659	G	T	G	0	659	U	0	0	2000	0	0	1	0	0	0	0	0	1	0	0	0	0
660	G	G	T	0	660	U	0	0	2000	0	0	0	0	0	0	0	0	0	0	0	0	0
661	T	G	G	0	661	U	0	2000	0	0	0	0	0	0	0	1	0	0	0	0	0	1
662	G	T	G	0	662	U	0	0	2000	0	0	0	0	0	2	2	0	0	0	0	0	2
663	G	G	C	715	663	P	0	0	2000	0	0	0	0	0	0	0	0	0	0	0	0	0
664	C	G	C	714	664	P	0	0	0	2000	0	0	0	3	0	0	0	0	0	7	0	0
665	C	C	A	713	665	P	0	0	0	2000	0	0	0	1	0	0	0	0	0	2	0	0
666	A	C	T	712	666	P	2000	0	0	0	0	0	0	0	0	0	0	0	0	0	0	0
667	T	A	A	0	667	U	0	2000	0	0	0	0	1	0	0	0	0	0	1	0	0	0
668	A	T	G	711	668	P	2000	0	0	0	2	0	0	0	0	0	2	0	0	0	0	0
669	G	A	T	710	669	P	0	0	2000	0	0	1	0	0	0	0	0	1	0	0	0	0
670	T	G	T	709	670	P	0	2000	0	0	0	1	0	0	2	2	0	1	0	0	0	31
671	T	T	A	708	671	P	0	2000	0	0	0	0	1	0	0	0	0	0	1	0	0	0
672	A	T	C	0	672	U	2000	0	0	0	0	0	0	0	0	0	0	0	0	0	0	0
673	C	A	G	707	673	P	0	0	0	1999	0	0	0	8	0	0	0	0	0	21	0	0
674	G	C	G	706	674	P	0	0	2000	0	0	1	0	0	0	0	0	1	0	0	0	0
675	G	G	C	0	675	U	0	0	2000	0	0	0	0	0	2	3	0	0	0	0	0	4
676	C	G	G	704	676	P	0	0	0	2000	0	0	0	2	0	0	0	0	0	3	0	0
677	G	C	C	703	677	P	0	0	2000	0	0	3	0	0	0	0	0	3	0	0	0	0
678	C	G	C	702	678	P	0	0	0	2000	0	0	0	2	0	1	0	0	0	3	0	1
679	C	C	G	701	679	P	0	0	0	2000	0	0	0	7	0	0	0	0	0	30	0	0
680	G	C	A	0	680	U	0	0	2000	0	0	3	0	0	0	0	0	5	0	0	0	0
681	A	G	T	0	681	U	1999	0	0	0	2	0	0	0	0	1	2	0	0	0	0	1
682	T	A	C	0	682	U	0	2000	0	0	0	0	4	0	0	0	0	0	6	0	0	0
683	C	T	T	0	683	U	0	0	0	1999	0	0	0	9	0	0	0	0	0	39	0	0
684	T	C	A	0	684	U	0	2000	0	0	0	0	0	0	0	0	0	0	0	0	0	0
685	A	T	A	0	685	U	1999	0	0	0	0	0	0	0	0	0	0	0	0	0	0	0
686	A	A	A	699	686	P	1994	0	0	0	1	0	0	0	0	0	1	0	0	0	0	0
687	A	A	G	698	687	P	1994	0	0	0	0	0	0	0	0	0	0	0	0	0	0	0
688	G	A	T	697	688	P	0	0	1994	0	0	1	0	0	0	0	0	2	0	0	0	0
689	T	G	C	696	689	P	0	1994	0	0	0	0	1	0	0	0	0	0	1	0	0	0
690	C	T	A	695	690	P	0	0	0	1994	0	0	0	1	0	0	0	0	0	5	0	0
691	A	C	T	0	691	U	1994	0	0	0	0	0	0	0	0	0	0	0	0	0	0	0
692	T	A	T	0	692	U	0	1994	0	0	0	0	2	0	0	1	0	0	5	0	0	5
693	T	T	T	0	693	U	0	1994	0	0	0	0	0	0	0	1	0	0	0	0	0	1
694	T	T	G	0	694	U	0	1994	0	0	0	0	2	0	0	1	0	0	2	0	0	2
695	G	T	A	690	695	P	0	0	2000	0	0	1	0	0	2	2	0	1	0	0	0	16
696	A	G	C	689	696	P	1985	0	0	0	0	0	0	0	0	1	0	0	0	0	0	15
697	C	A	T	688	697	P	0	0	0	2000	0	0	0	5	0	0	0	0	0	5	0	0
698	T	C	T	687	698	P	0	2000	0	0	0	0	0	0	0	0	0	0	0	0	0	0
699	T	T	A	686	699	P	0	2000	0	0	0	0	0	0	0	0	0	0	0	0	0	0
700	A	T	G	0	700	U	2000	0	0	0	0	0	0	0	0	0	0	0	0	0	0	0
701	G	A	G	679	701	P	0	0	2000	0	0	0	0	0	2	2	0	0	0	0	0	4
702	G	G	C	678	702	P	0	0	2000	0	0	1	0	0	0	0	0	2	0	0	0	0
703	C	G	G	677	703	P	0	0	0	1999	0	0	0	5	0	1	0	0	0	6	0	1
704	G	C	A	676	704	P	0	0	2000	0	0	2	0	0	0	0	0	2	0	0	0	0
705	A	G	C	0	705	U	1999	0	0	0	0	0	0	0	0	0	0	0	0	0	0	0
706	C	A	G	674	706	P	0	0	0	2000	0	0	0	2	0	0	0	0	0	4	0	0
707	G	C	A	673	707	P	0	0	2000	0	0	1	0	0	0	0	0	1	0	0	0	0
708	A	G	G	671	708	P	2000	0	0	0	1	0	0	0	0	2	3	0	0	0	0	2
709	G	A	C	670	709	P	0	0	1999	0	0	3	0	0	1	1	0	3	0	0	0	1
710	C	G	T	669	710	P	0	0	0	2000	0	0	0	2	0	0	0	0	0	2	0	0
711	T	C	T	668	711	P	0	2000	0	0	0	0	0	0	0	0	0	0	0	0	0	0
712	T	T	G	666	712	P	0	1999	0	0	0	0	0	0	0	1	0	0	0	0	0	1
713	G	T	G	665	713	P	0	0	1999	0	0	0	0	0	1	1	0	0	0	0	0	1
714	G	G	C	664	714	P	0	0	2000	0	0	2	0	0	1	1	0	2	0	0	0	4
715	C	G	A	663	715	P	0	0	0	1997	0	0	0	4	0	0	0	0	0	6	0	0
716	A	C	C	0	716	U	1999	0	0	0	0	0	0	0	0	0	0	0	0	0	0	0
717	C	A	T	0	717	U	0	0	0	2000	0	0	0	0	0	1	0	0	0	0	0	1
718	T	C	G	0	718	U	0	2000	0	0	0	0	1	0	0	0	0	0	1	0	0	0
719	G	T	A	0	719	U	0	0	2000	0	0	0	0	0	0	0	0	0	0	0	0	0
720	A	G	T	0	720	U	2000	0	0	0	1	0	0	0	0	0	1	0	0	0	0	0
721	T	A	C	655	721	P	0	2000	0	0	0	0	0	0	0	0	0	0	0	0	0	0
722	C	T	C	654	722	P	0	0	0	2000	0	0	0	3	0	0	0	0	0	3	0	0
723	C	C	T	653	723	P	0	0	0	2000	0	0	0	1	0	0	0	0	0	1	0	0
724	T	C	T	652	724	P	0	2000	0	0	0	0	1	0	0	1	0	0	1	0	0	2
725	T	T	A	0	725	U	0	2000	0	0	0	0	0	0	0	0	0	0	0	0	0	0
726	A	T	T	0	726	U	2000	0	0	0	0	0	0	0	0	0	0	0	0	0	0	0
727	T	A	G	0	727	U	0	2000	0	0	0	0	0	0	0	0	0	0	0	0	0	0
728	G	T	A	0	728	U	0	0	2000	0	0	0	0	0	0	0	0	0	0	0	0	0
729	A	G	A	0	729	U	2000	0	0	0	0	0	0	0	0	0	0	0	0	0	0	0
730	A	A	G	0	730	U	2000	0	0	0	0	0	0	0	0	0	0	0	0	0	0	0
731	G	A	A	0	731	U	0	0	2000	0	0	0	0	0	1	1	0	0	0	0	0	1
732	A	G	T	0	732	U	2000	0	0	0	3	0	0	0	0	0	3	0	0	0	0	0
733	T	A	T	0	733	U	0	2000	0	0	0	0	3	0	0	0	0	0	5	0	0	0
734	T	T	T	0	734	U	0	2000	0	0	0	0	0	0	0	0	0	0	0	0	0	0
735	T	T	T	0	735	U	0	2000	0	0	0	0	0	0	0	0	0	0	0	0	0	0
736	T	T	C	0	736	U	0	2000	0	0	0	0	0	0	0	0	0	0	0	0	0	0
737	C	T	A	0	737	U	0	0	0	2000	0	0	0	0	0	0	0	0	0	0	0	0
738	A	C	A	0	738	U	2000	0	0	0	0	0	0	0	0	0	0	0	0	0	0	0
739	A	A	G	0	739	U	2000	0	0	0	1	0	0	0	0	0	12	0	0	0	0	0
740	G	A	A	0	740	U	0	0	1999	0	0	0	0	0	0	0	0	0	0	0	0	0
741	A	G	A	0	741	U	2000	0	0	0	1	0	0	0	0	0	1	0	0	0	0	0
742	A	A	A	0	742	U	2000	0	0	0	0	0	0	0	0	0	0	0	0	0	0	0
743	A	A	A	0	743	U	2000	0	0	0	0	0	0	0	0	0	0	0	0	0	0	0
744	A	A	C	0	744	U	2000	0	0	0	0	0	0	0	0	0	0	0	0	0	0	0
745	C	A	T	0	745	U	0	0	0	2000	0	0	0	7	0	0	0	0	0	59	0	0
746	T	C	G	0	746	U	0	2000	0	0	0	0	0	0	0	1	0	0	0	0	0	1
747	G	T	G	0	747	U	0	0	2000	0	0	0	0	0	0	0	0	0	0	0	0	0
748	G	G	A	0	748	U	0	0	2000	0	0	0	0	0	0	0	0	0	0	0	0	0
749	A	G	A	0	749	U	2000	0	0	0	0	0	0	0	0	0	0	0	0	0	0	0
750	A	A	C	0	750	U	2000	0	0	0	0	0	0	0	0	0	0	0	0	0	0	0
751	C	A	A	0	751	U	0	0	0	2000	0	0	0	2	0	0	0	0	0	3	0	0
752	A	C	C	0	752	U	2000	0	0	0	0	0	0	0	0	0	0	0	0	0	0	0
753	C	A	T	0	753	U	0	0	0	2000	0	0	0	2	0	0	0	0	0	2	0	0
754	T	C	A	0	754	U	0	2000	0	0	0	0	1	0	0	0	0	0	1	0	0	0
755	A	T	A	0	755	U	2000	0	0	0	0	0	0	0	0	0	0	0	0	0	0	0
756	A	A	A	0	756	U	2000	0	0	0	0	0	0	0	0	0	0	0	0	0	0	0
757	A	A	C	822	757	P	2000	0	0	0	0	0	0	0	0	0	0	0	0	0	0	0
758	C	A	A	821	758	P	0	0	0	1998	0	0	0	4	0	0	0	0	0	9	0	0
759	A	C	T	820	759	P	2000	0	0	0	0	0	0	0	0	0	0	0	0	0	0	0
760	T	A	A	819	760	P	0	2000	0	0	0	0	0	0	0	0	0	0	0	0	0	0
761	A	T	G	818	761	P	2000	0	0	0	6	0	0	0	0	0	8	0	0	0	0	0
762	G	A	C	817	762	P	0	0	2000	0	0	1	0	0	0	0	0	2	0	0	0	0
763	C	G	A	816	763	P	0	0	0	2000	0	0	0	2	0	0	0	0	0	3	0	0
764	A	C	G	814	764	P	2000	0	0	0	1	0	0	0	0	0	1	0	0	0	0	0
765	G	A	T	813	765	P	0	0	2000	0	0	0	0	0	0	0	0	0	0	0	0	0
766	T	G	G	812	766	P	0	2000	0	0	0	0	0	0	0	0	0	0	0	0	0	0
767	G	T	G	811	767	P	0	0	2000	0	0	0	0	0	0	0	0	0	0	0	0	0
768	G	G	T	809	768	P	0	0	2000	0	0	0	0	0	1	1	0	0	0	0	0	1
769	T	G	G	808	769	P	0	2000	0	0	0	0	0	0	0	0	0	0	0	0	0	0
770	G	T	T	807	770	P	0	0	2000	0	0	1	0	0	0	0	0	1	0	0	0	0
771	T	G	T	806	771	P	0	2000	0	0	0	0	0	0	0	0	0	0	0	0	0	0
772	T	T	A	805	772	P	0	2000	0	0	0	0	1	0	0	1	0	0	3	0	0	3
773	A	T	C	0	773	U	2000	0	0	0	2	0	0	0	0	0	2	0	0	0	0	0
774	C	A	C	0	774	U	0	0	0	2000	0	0	0	1	0	0	0	0	0	1	0	0
775	C	C	C	801	775	P	0	0	0	1999	0	0	0	3	0	1	0	0	0	3	0	2
776	C	C	G	800	776	P	0	0	0	2000	0	0	0	2	0	0	0	0	0	2	0	0
777	G	C	T	799	777	P	0	0	2000	0	0	1	0	0	0	0	0	1	0	0	0	0
778	T	G	G	798	778	P	0	2000	0	0	0	0	0	0	0	1	0	0	0	0	0	1
779	G	T	A	0	779	U	0	0	1999	0	0	0	0	0	0	0	0	0	0	0	0	0
780	A	G	A	0	780	U	2000	0	0	0	0	0	0	0	0	0	0	0	0	0	0	0
781	A	A	C	0	781	U	2000	0	0	0	1	0	0	0	0	0	1	0	0	0	0	0
782	C	A	T	793	782	P	0	0	0	2000	0	0	0	0	0	1	0	0	0	0	0	1
783	T	C	C	792	783	P	0	2000	0	0	0	0	0	0	0	0	0	0	0	0	0	0
784	C	T	A	791	784	P	0	0	0	1999	0	0	0	2	0	0	0	0	0	3	0	0
785	A	C	T	790	785	P	2000	0	0	0	1	0	0	0	0	0	1	0	0	0	0	0
786	T	A	G	0	786	U	0	2000	0	0	0	0	0	0	0	1	0	0	0	0	0	1
787	G	T	C	0	787	U	0	0	2000	0	0	0	0	0	1	1	0	0	0	0	0	1
788	C	G	G	0	788	U	0	0	0	2000	0	0	0	1	0	0	0	0	0	1	0	0
789	G	C	T	0	789	U	0	0	2000	0	0	1	0	0	1	1	0	1	0	0	0	1
790	T	G	G	785	790	P	0	2000	0	0	0	0	1	0	0	0	0	0	1	0	0	0
791	G	T	A	784	791	P	0	0	2000	0	0	0	0	0	0	0	0	0	0	0	0	0
792	A	G	G	783	792	P	2000	0	0	0	0	0	0	0	0	1	0	0	0	0	0	1
793	G	A	C	782	793	P	0	0	2000	0	0	0	0	0	0	0	0	0	0	0	0	0
794	C	G	T	0	794	U	0	0	0	2000	0	0	0	1	0	0	0	0	0	1	0	0
795	T	C	T	0	795	U	0	2000	0	0	0	0	0	0	0	0	0	0	0	0	0	0
796	T	T	A	0	796	U	0	2000	0	0	0	0	3	0	0	0	0	0	5	0	0	0
797	A	T	A	0	797	U	2000	0	0	0	0	0	0	0	0	0	0	0	0	0	0	0
798	A	A	C	778	798	P	2000	0	0	0	2	0	0	0	0	0	6	0	0	0	0	0
799	C	A	G	777	799	P	0	0	0	1998	0	0	0	5	0	0	0	0	0	12	0	0
800	G	C	G	776	800	P	0	0	2000	0	0	0	0	0	0	0	0	0	0	0	0	0
801	G	G	A	775	801	P	0	0	2000	0	0	0	0	0	0	0	0	0	0	0	0	0
802	A	G	G	0	802	U	1999	0	0	0	1	0	0	0	0	0	1	0	0	0	0	0
803	G	A	G	0	803	U	0	0	2000	0	0	0	0	0	0	0	0	0	0	0	0	0
804	G	G	G	0	804	U	0	0	2000	0	0	0	0	0	0	0	0	0	0	0	0	0
805	G	G	G	772	805	P	0	0	1999	0	0	3	0	0	2	2	0	4	0	0	0	3
806	G	G	C	771	806	P	0	0	1999	0	0	2	0	0	1	1	0	2	0	0	0	1
807	C	G	A	770	807	P	0	0	0	2000	0	0	0	1	0	0	0	0	0	1	0	0
808	A	C	T	769	808	P	2000	0	0	0	1	0	0	0	0	2	1	0	0	0	0	3
809	T	A	A	768	809	P	0	2000	0	0	0	0	3	0	0	0	0	0	4	0	0	0
810	A	T	C	0	810	U	2000	0	0	0	3	0	0	0	0	0	3	0	0	0	0	0
811	C	A	A	767	811	P	0	0	0	1999	0	0	0	5	0	0	0	0	0	11	0	0
812	A	C	C	766	812	P	2000	0	0	0	1	0	0	0	0	0	1	0	0	0	0	0
813	C	A	T	765	813	P	0	0	0	2000	0	0	0	2	0	0	0	0	0	2	0	0
814	T	C	C	764	814	P	0	2000	0	0	0	0	2	0	0	1	0	0	6	0	0	1
815	C	T	G	0	815	U	0	0	0	1999	0	0	0	5	0	1	0	0	0	11	0	2
816	G	C	C	763	816	P	0	0	1999	0	0	2	0	0	1	1	0	2	0	0	0	1
817	C	G	T	762	817	P	0	0	0	2000	0	0	0	3	0	0	0	0	0	3	0	0
818	T	C	A	761	818	P	0	2000	0	0	0	0	1	0	0	0	0	0	1	0	0	0
819	A	T	T	760	819	P	2000	0	0	0	0	0	0	0	0	0	0	0	0	0	0	0
820	T	A	G	759	820	P	0	2000	0	0	0	0	2	0	0	0	0	0	38	0	0	0
821	G	T	T	758	821	P	0	0	2000	0	0	0	0	0	0	0	0	0	0	0	0	0
822	T	G	C	757	822	P	0	2000	0	0	0	0	0	0	0	0	0	0	0	0	0	0
823	C	T	G	0	823	U	0	0	0	1994	0	0	0	10	0	0	0	0	0	60	0	0
824	G	C	A	835	824	P	0	0	2000	0	0	0	0	0	0	0	0	0	0	0	0	0
825	A	G	T	834	825	P	2000	0	0	0	0	0	0	0	0	0	0	0	0	0	0	0
826	T	A	A	0	826	U	0	2000	0	0	0	0	0	0	0	1	0	0	0	0	0	1
827	A	T	A	0	827	U	2000	0	0	0	0	0	0	0	0	0	0	0	0	0	0	0
828	A	A	C	0	828	U	2000	0	0	0	1	0	0	0	0	0	1	0	0	0	0	0
829	C	A	A	0	829	U	0	0	0	1998	0	0	0	9	0	0	0	0	0	52	0	0
830	A	C	A	0	830	U	2000	0	0	0	0	0	0	0	0	0	0	0	0	0	0	0
831	A	A	C	0	831	U	2000	0	0	0	1	0	0	0	0	0	1	0	0	0	0	0
832	C	A	T	0	832	U	0	0	0	1999	0	0	0	7	0	0	0	0	0	14	0	0
833	T	C	T	0	833	U	0	1982	0	0	0	0	1	0	0	0	0	0	18	0	0	0
834	T	T	C	825	834	P	0	1999	0	0	0	0	0	0	0	2	0	0	0	0	0	2
835	C	T	T	824	835	P	0	0	0	1997	0	0	0	9	0	0	0	0	0	28	0	0
836	T	C	G	0	836	U	0	2000	0	0	0	0	0	0	0	0	0	0	0	0	0	0
837	G	T	T	853	837	P	0	0	2000	0	0	0	0	0	0	0	0	0	0	0	0	0
838	T	G	G	852	838	P	0	2000	0	0	0	0	1	0	0	0	0	0	1	0	0	0
839	G	T	G	851	839	P	0	0	2000	0	0	0	0	0	0	0	0	0	0	0	0	0
840	G	G	C	850	840	P	0	0	2000	0	0	3	0	0	0	0	0	5	0	0	0	0
841	C	G	C	849	841	P	0	0	0	2000	0	0	0	2	0	0	0	0	0	2	0	0
842	C	C	C	848	842	P	0	0	0	2000	0	0	0	2	0	0	0	0	0	2	0	0
843	C	C	T	0	843	U	0	0	0	2000	0	0	0	2	0	1	0	0	0	3	0	1
844	T	C	G	0	844	U	0	2000	0	0	0	0	0	0	0	0	0	0	0	0	0	0
845	G	T	A	0	845	U	0	0	2000	0	0	0	0	0	0	1	0	0	0	0	0	1
846	A	G	T	0	846	U	2000	0	0	0	0	0	0	0	0	0	0	0	0	0	0	0
847	T	A	G	0	847	U	0	1999	0	0	0	0	2	0	0	0	0	0	2	0	0	0
848	G	T	G	842	848	P	0	0	2000	0	0	0	0	0	0	0	0	0	0	0	0	0
849	G	G	C	841	849	P	0	0	2000	0	0	0	0	0	0	0	0	0	0	0	0	0
850	C	G	T	840	850	P	0	0	0	2000	0	0	0	0	0	1	0	0	0	0	0	1
851	T	C	A	839	851	P	0	2000	0	0	0	0	3	0	0	0	0	0	5	0	0	0
852	A	T	C	838	852	P	2000	0	0	0	0	0	0	0	0	0	0	0	0	0	0	0
853	C	A	C	837	853	P	0	0	0	2000	0	0	0	3	0	0	0	0	0	7	0	0
854	C	C	C	943	854	P	0	0	0	2000	0	0	0	4	0	0	0	0	0	5	0	0
855	C	C	T	942	855	P	0	0	0	2000	0	0	0	0	0	0	0	0	0	0	0	0
856	T	C	C	941	856	P	0	2000	0	0	0	0	2	0	0	0	0	0	3	0	0	0
857	C	T	T	940	857	P	0	0	0	2000	0	0	0	0	0	0	0	0	0	0	0	0
858	T	C	T	0	858	U	0	2000	0	0	0	0	1	0	0	0	0	0	1	0	0	0
859	T	T	G	0	859	U	0	2000	0	0	0	0	2	0	0	1	0	0	2	0	0	3
860	G	T	A	908	860	P	0	0	2000	0	0	0	0	0	0	0	0	0	0	0	0	0
861	A	G	G	907	861	P	2000	0	0	0	0	0	0	0	0	0	0	0	0	0	0	0
862	G	A	T	906	862	P	0	0	2000	0	0	1	0	0	1	1	0	1	0	0	0	3
863	T	G	G	905	863	P	0	2000	0	0	0	0	0	0	0	0	0	0	0	0	0	0
864	G	T	C	904	864	P	0	0	2000	0	0	0	0	0	0	0	0	0	0	0	0	0
865	C	G	A	903	865	P	0	0	0	2000	0	0	0	1	0	0	0	0	0	1	0	0
866	A	C	T	902	866	P	2000	0	0	0	3	0	0	0	0	0	5	0	0	0	0	0
867	T	A	T	901	867	P	0	2000	0	0	0	0	0	0	0	0	0	0	0	0	0	0
868	T	T	A	0	868	U	0	2000	0	0	0	0	1	0	0	0	0	0	1	0	0	0
869	A	T	A	0	869	U	2000	0	0	0	0	0	0	0	0	0	0	0	0	0	0	0
870	A	A	A	899	870	P	1999	0	0	0	0	0	0	0	0	2	0	0	0	0	0	2
871	A	A	G	898	871	P	1999	0	0	0	1	0	0	0	0	1	1	0	0	0	0	1
872	G	A	A	897	872	P	0	0	1996	0	0	4	0	0	1	1	0	6	0	0	0	1
873	A	G	C	0	873	U	2000	0	0	0	0	0	0	0	0	0	0	0	0	0	0	0
874	C	A	C	0	874	U	0	0	0	2000	0	0	0	4	0	0	0	0	0	5	0	0
875	C	C	T	896	875	P	0	0	0	2000	0	0	0	3	0	1	0	0	0	3	0	1
876	T	C	T	895	876	P	0	2000	0	0	0	0	0	0	0	0	0	0	0	0	0	0
877	T	T	C	894	877	P	0	2000	0	0	0	0	1	0	0	1	0	0	1	0	0	1
878	C	T	T	891	878	P	0	0	0	2000	0	0	0	3	0	0	0	0	0	34	0	0
879	T	C	A	890	879	P	0	2000	0	0	0	0	0	0	0	0	0	0	0	0	0	0
880	A	T	G	889	880	P	2000	0	0	0	0	0	0	0	0	0	0	0	0	0	0	0
881	G	A	C	888	881	P	0	0	2000	0	0	2	0	0	2	2	0	2	0	0	0	4
882	C	G	A	887	882	P	0	0	0	2000	0	0	0	6	0	0	0	0	0	15	0	0
883	A	C	C	0	883	U	2000	0	0	0	0	0	0	0	0	0	0	0	0	0	0	0
884	C	A	G	0	884	U	0	0	0	1998	0	0	0	6	0	1	0	0	0	11	0	1
885	G	C	T	0	885	U	0	0	2000	0	0	1	0	0	0	0	0	1	0	0	0	0
886	T	G	G	0	886	U	0	2000	0	0	0	0	2	0	0	0	0	0	3	0	0	0
887	G	T	C	882	887	P	0	0	2000	0	0	0	0	0	1	1	0	0	0	0	0	2
888	C	G	T	881	888	P	0	0	0	2000	0	0	0	0	0	0	0	0	0	0	0	0
889	T	C	G	880	889	P	0	2000	0	0	0	0	0	0	0	0	0	0	0	0	0	0
890	G	T	G	879	890	P	0	0	2000	0	0	0	0	0	0	0	0	0	0	0	0	0
891	G	G	T	878	891	P	0	0	2000	0	0	2	0	0	0	0	0	3	0	0	0	0
892	T	G	A	0	892	U	0	2000	0	0	0	0	0	0	0	0	0	0	0	0	0	0
893	A	T	A	0	893	U	2000	0	0	0	0	0	0	0	0	0	0	0	0	0	0	0
894	A	A	A	877	894	P	2000	0	0	0	0	0	0	0	0	1	0	0	0	0	0	1
895	A	A	G	876	895	P	2000	0	0	0	1	0	0	0	0	0	1	0	0	0	0	0
896	G	A	C	875	896	P	0	0	2000	0	0	4	0	0	1	1	0	23	0	0	0	1
897	C	G	T	872	897	P	0	0	0	1999	0	0	0	3	0	1	0	0	0	10	0	3
898	T	C	T	871	898	P	0	1999	0	0	0	0	3	0	0	0	0	0	3	0	0	0
899	T	T	C	870	899	P	0	2000	0	0	0	0	0	0	0	0	0	0	0	0	0	0
900	C	T	A	0	900	U	0	0	0	1999	0	0	0	5	0	0	0	0	0	9	0	0
901	A	C	T	867	901	P	2000	0	0	0	1	0	0	0	0	0	1	0	0	0	0	0
902	T	A	G	866	902	P	0	2000	0	0	0	0	1	0	0	0	0	0	1	0	0	0
903	G	T	C	865	903	P	0	0	2000	0	0	1	0	0	0	0	0	1	0	0	0	0
904	C	G	A	864	904	P	0	0	0	1998	0	0	0	3	0	0	0	0	0	8	0	0
905	A	C	C	863	905	P	2000	0	0	0	0	0	0	0	0	0	0	0	0	0	0	0
906	C	A	T	862	906	P	0	0	0	1999	0	0	0	2	0	1	0	0	0	2	0	1
907	T	C	T	861	907	P	0	2000	0	0	0	0	1	0	0	0	0	0	1	0	0	0
908	T	T	T	860	908	P	0	2000	0	0	0	0	0	0	0	0	0	0	0	0	0	0
909	T	T	G	0	909	U	0	2000	0	0	0	0	0	0	0	0	0	0	0	0	0	0
910	G	T	T	925	910	P	0	0	2000	0	0	2	0	0	1	1	0	2	0	0	0	1
911	T	G	C	924	911	P	0	1997	0	0	0	0	0	0	0	5	0	0	0	0	0	7
912	C	T	C	923	912	P	0	0	0	2000	0	0	0	2	0	2	0	0	0	2	0	2
913	C	C	G	922	913	P	0	0	0	0	0	0	0	6	0	0	0	0	0	8	0	0
914	G	C	A	0	914	U	0	0	2000	0	0	3	0	0	0	0	0	3	0	0	0	0
915	A	G	A	0	915	U	2000	0	0	0	0	0	0	0	0	2	0	0	0	0	0	2
916	A	A	C	0	916	U	2000	0	0	0	0	0	0	0	0	1	0	0	0	0	0	1
917	C	A	A	0	917	U	0	0	0	2000	0	0	0	0	0	0	0	0	0	0	0	0
918	A	C	A	0	918	U	2000	0	0	0	0	0	0	0	0	0	0	0	0	0	0	0
919	A	A	C	0	919	U	2000	0	0	0	0	0	0	0	0	0	0	0	0	0	0	0
920	C	A	T	0	920	U	0	0	0	1985	0	0	0	9	0	0	0	0	0	31	0	0
921	T	C	G	0	921	U	0	2000	0	0	0	0	0	0	0	0	0	0	0	0	0	0
922	G	T	G	913	922	P	0	0	1981	0	0	5	0	0	3	3	0	23	0	0	0	3
923	G	G	A	912	923	P	0	0	2000	0	0	1	0	0	2	2	0	1	0	0	0	2
924	A	G	C	911	924	P	2000	0	0	0	0	0	0	0	0	0	0	0	0	0	0	0
925	C	A	T	910	925	P	0	0	0	1999	0	0	0	6	0	0	0	0	0	53	0	0
926	T	C	T	0	926	U	0	2000	0	0	0	0	1	0	0	0	0	0	1	0	0	0
927	T	T	T	0	927	U	0	2000	0	0	0	0	0	0	0	0	0	0	0	0	0	0
928	T	T	A	0	928	U	0	2000	0	0	0	0	1	0	0	0	0	0	1	0	0	0
929	A	T	T	0	929	U	1999	0	0	0	5	0	0	0	0	0	8	0	0	0	0	0
930	T	A	T	0	930	U	0	2000	0	0	0	0	0	0	0	0	0	0	0	0	0	0
931	T	T	G	0	931	U	0	1999	0	0	0	0	1	0	0	0	0	0	1	0	0	0
932	G	T	A	0	932	U	0	0	2000	0	0	0	0	0	3	3	0	0	0	0	0	3
933	A	G	C	0	933	U	2000	0	0	0	2	0	0	0	0	0	2	0	0	0	0	0
934	C	A	A	0	934	U	0	0	0	1996	0	0	0	7	0	0	0	0	0	41	0	0
935	A	C	C	0	935	U	2000	0	0	0	0	0	0	0	0	0	0	0	0	0	0	0
936	C	A	T	0	936	U	0	0	0	1997	0	0	0	7	0	1	0	0	0	23	0	3
937	T	C	A	0	937	U	0	2000	0	0	0	0	1	0	0	1	0	0	1	0	0	1
938	A	T	A	0	938	U	2000	0	0	0	0	0	0	0	0	0	0	0	0	0	0	0
939	A	A	G	0	939	U	2000	0	0	0	2	0	0	0	0	1	3	0	0	0	0	1
940	G	A	A	857	940	P	0	0	2000	0	0	1	0	0	0	0	0	2	0	0	0	0
941	A	G	G	856	941	P	2000	0	0	0	0	0	0	0	0	1	0	0	0	0	0	1
942	G	A	G	855	942	P	0	0	2000	0	0	4	0	0	2	2	0	7	0	0	0	2
943	G	G	G	854	943	P	0	0	2000	0	0	2	0	0	0	0	0	6	0	0	0	0
944	G	G	G	1026	944	P	0	0	2000	0	0	2	0	0	0	0	0	3	0	0	0	0
945	G	G	T	1025	945	P	0	0	2000	0	0	0	0	0	1	1	0	0	0	0	0	1
946	T	G	G	1024	946	P	0	2000	0	0	0	0	0	0	0	0	0	0	0	0	0	0
947	G	T	T	1023	947	P	0	0	1999	0	0	1	0	0	2	2	0	1	0	0	0	2
948	T	G	A	1022	948	P	0	2000	0	0	0	0	0	0	0	0	0	0	0	0	0	0
949	A	T	T	0	949	U	1999	0	0	0	4	0	0	0	0	0	8	0	0	0	0	0
950	T	A	A	0	950	U	0	2000	0	0	0	0	2	0	0	0	0	0	2	0	0	0
951	A	T	C	0	951	U	2000	0	0	0	0	0	0	0	0	0	0	0	0	0	0	0
952	C	A	T	1021	952	P	0	0	0	2000	0	0	0	4	0	0	0	0	0	4	0	0
953	T	C	G	1020	953	P	0	2000	0	0	0	0	1	0	0	0	0	0	2	0	0	0
954	G	T	C	1019	954	P	0	0	2000	0	0	1	0	0	0	0	0	1	0	0	0	0
955	C	G	T	1018	955	P	0	0	0	2000	0	0	0	2	0	0	0	0	0	2	0	0
956	T	C	G	0	956	U	0	2000	0	0	0	0	0	0	0	0	0	0	0	0	0	0
957	G	T	C	0	957	U	0	0	2000	0	0	0	0	0	0	0	0	0	0	0	0	0
958	C	G	C	992	958	P	0	0	0	2000	0	0	0	2	0	0	0	0	0	3	0	0
959	C	C	G	991	959	P	0	0	0	2000	0	0	0	4	0	0	0	0	0	5	0	0
960	G	C	T	990	960	P	0	0	2000	0	0	3	0	0	0	0	0	6	0	0	0	0
961	T	G	G	989	961	P	0	2000	0	0	0	0	1	0	0	0	0	0	1	0	0	0
962	G	T	A	988	962	P	0	0	2000	0	0	2	0	0	0	0	0	3	0	0	0	0
963	A	G	A	0	963	U	2000	0	0	0	0	0	0	0	0	0	0	0	0	0	0	0
964	A	A	C	986	964	P	2000	0	0	0	0	0	0	0	0	0	0	0	0	0	0	0
965	C	A	A	985	965	P	0	0	0	2000	0	0	0	0	0	0	0	0	0	0	0	0
966	A	C	T	0	966	U	2000	0	0	0	0	0	0	0	0	0	0	0	0	0	0	0
967	T	A	G	0	967	U	0	2000	0	0	0	0	0	0	0	0	0	0	0	0	0	0
968	G	T	A	983	968	P	0	0	2000	0	0	0	0	0	0	0	0	0	0	0	0	0
969	A	G	G	982	969	P	2000	0	0	0	0	0	0	0	0	0	0	0	0	0	0	0
970	G	A	C	981	970	P	0	0	2000	0	0	2	0	0	0	0	0	5	0	0	0	0
971	C	G	A	980	971	P	0	0	0	2000	0	0	0	0	0	0	0	0	0	0	0	0
972	A	C	T	979	972	P	2000	0	0	0	0	0	0	0	0	0	0	0	0	0	0	0
973	T	A	G	0	973	U	0	2000	0	0	0	0	4	0	0	0	0	0	8	0	0	0
974	G	T	A	0	974	U	0	0	2000	0	0	0	0	0	0	0	0	0	0	0	0	0
975	A	G	A	0	975	U	2000	0	0	0	0	0	0	0	0	0	0	0	0	0	0	0
976	A	A	A	0	976	U	2000	0	0	0	0	0	0	0	0	0	0	0	0	0	0	0
977	A	A	T	0	977	U	1999	0	0	0	2	0	0	0	0	0	2	0	0	0	0	0
978	T	A	T	0	978	U	0	2000	0	0	0	0	0	0	0	0	0	0	0	0	0	0
979	T	T	G	972	979	P	0	2000	0	0	0	0	1	0	0	3	0	0	1	0	0	6
980	G	T	C	971	980	P	0	0	2000	0	0	0	0	0	0	0	0	0	0	0	0	0
981	C	G	T	970	981	P	0	0	0	2000	0	0	0	1	0	0	0	0	0	1	0	0
982	T	C	T	969	982	P	0	2000	0	0	0	0	1	0	0	0	0	0	1	0	0	0
983	T	T	G	968	983	P	0	2000	0	0	0	0	0	0	0	0	0	0	0	0	0	0
984	G	T	G	0	984	U	0	0	2000	0	0	0	0	0	0	0	0	0	0	0	0	0
985	G	G	T	965	985	P	0	0	2000	0	0	0	0	0	0	0	0	0	0	0	0	0
986	T	G	A	964	986	P	0	2000	0	0	0	0	0	0	0	0	0	0	0	0	0	0
987	A	T	C	0	987	U	2000	0	0	0	1	0	0	0	0	0	4	0	0	0	0	0
988	C	A	A	962	988	P	0	0	0	2000	0	0	0	0	0	0	0	0	0	0	0	0
989	A	C	C	961	989	P	2000	0	0	0	1	0	0	0	0	0	1	0	0	0	0	0
990	C	A	G	960	990	P	0	0	0	2000	0	0	0	0	0	0	0	0	0	0	0	0
991	G	C	G	959	991	P	0	0	2000	0	0	1	0	0	2	2	0	1	0	0	0	3
992	G	G	A	958	992	P	0	0	2000	0	0	1	0	0	0	0	0	1	0	0	0	0
993	A	G	A	0	993	U	2000	0	0	0	0	0	0	0	0	1	0	0	0	0	0	1
994	A	A	C	0	994	U	2000	0	0	0	0	0	0	0	0	0	0	0	0	0	0	0
995	C	A	G	0	995	U	0	0	0	2000	0	0	0	0	0	0	0	0	0	0	0	0
996	G	C	T	1009	996	P	0	0	2000	0	0	0	0	0	0	0	0	0	0	0	0	0
997	T	G	T	1008	997	P	0	2000	0	0	0	0	1	0	0	0	0	0	3	0	0	0
998	T	T	C	1007	998	P	0	2000	0	0	0	0	0	0	0	0	0	0	0	0	0	0
999	C	T	T	1006	999	P	0	0	0	2000	0	0	0	1	0	0	0	0	0	1	0	0
1000	T	C	G	1005	1000	P	0	2000	0	0	0	0	0	0	0	1	0	0	0	0	0	1
1001	G	T	A	0	1001	U	0	0	1999	0	0	0	0	0	0	0	0	0	0	0	0	0
1002	A	G	A	0	1002	U	2000	0	0	0	2	0	0	0	0	0	2	0	0	0	0	0
1003	A	A	A	0	1003	U	2000	0	0	0	0	0	0	0	0	0	0	0	0	0	0	0
1004	A	A	A	0	1004	U	2000	0	0	0	0	0	0	0	0	0	0	0	0	0	0	0
1005	A	A	G	1000	1005	P	1999	0	0	0	0	0	0	0	0	2	0	0	0	0	0	12
1006	G	A	A	999	1006	P	0	0	2000	0	0	0	0	0	0	0	0	0	0	0	0	0
1007	A	G	G	998	1007	P	1999	0	0	0	1	0	0	0	0	1	1	0	0	0	0	1
1008	G	A	C	997	1008	P	0	0	2000	0	0	0	0	0	0	0	0	0	0	0	0	0
1009	C	G	T	996	1009	P	0	0	0	2000	0	0	0	2	0	0	0	0	0	4	0	0
1010	T	C	A	0	1010	U	0	2000	0	0	0	0	0	0	0	0	0	0	0	0	0	0
1011	A	T	T	0	1011	U	2000	0	0	0	0	0	0	0	0	0	0	0	0	0	0	0
1012	T	A	G	0	1012	U	0	2000	0	0	0	0	3	0	0	0	0	0	4	0	0	0
1013	G	T	A	0	1013	U	0	0	2000	0	0	0	0	0	0	0	0	0	0	0	0	0
1014	A	G	A	0	1014	U	2000	0	0	0	1	0	0	0	0	0	1	0	0	0	0	0
1015	A	A	T	0	1015	U	2000	0	0	0	1	0	0	0	0	0	1	0	0	0	0	0
1016	T	A	T	0	1016	U	0	2000	0	0	0	0	0	0	0	0	0	0	0	0	0	0
1017	T	T	G	0	1017	U	0	2000	0	0	0	0	0	0	0	0	0	0	0	0	0	0
1018	G	T	C	955	1018	P	0	0	1998	0	0	1	0	0	0	0	0	1	0	0	0	0
1019	C	G	A	954	1019	P	0	0	0	2000	0	0	0	0	0	0	0	0	0	0	0	0
1020	A	C	G	953	1020	P	2000	0	0	0	0	0	0	0	0	0	0	0	0	0	0	0
1021	G	A	A	952	1021	P	0	0	1999	0	0	1	0	0	0	0	0	1	0	0	0	0
1022	A	G	C	948	1022	P	2000	0	0	0	0	0	0	0	0	0	0	0	0	0	0	0
1023	C	A	A	947	1023	P	0	0	0	2000	0	0	0	0	0	0	0	0	0	0	0	0
1024	A	C	C	946	1024	P	2000	0	0	0	0	0	0	0	0	0	0	0	0	0	0	0
1025	C	A	C	945	1025	P	0	0	0	2000	0	0	0	0	0	0	0	0	0	0	0	0
1026	C	C	T	944	1026	P	0	0	0	2000	0	0	0	0	0	0	0	0	0	0	0	0
1027	T	C	T	0	1027	U	0	2000	0	0	0	0	0	0	0	0	0	0	0	0	0	0
1028	T	T	T	0	1028	U	0	2000	0	0	0	0	0	0	0	0	0	0	0	0	0	0
1029	T	T	T	0	1029	U	0	2000	0	0	0	0	0	0	0	0	0	0	0	0	0	0
1030	T	T	G	0	1030	U	0	2000	0	0	0	0	3	0	0	1	0	0	5	0	0	1
1031	G	T	A	0	1031	U	0	0	2000	0	0	0	0	0	0	0	0	0	0	0	0	0
1032	A	G	A	0	1032	U	2000	0	0	0	0	0	0	0	0	0	0	0	0	0	0	0
1033	A	A	A	0	1033	U	2000	0	0	0	2	0	0	0	0	0	2	0	0	0	0	0
1034	A	A	T	0	1034	U	1999	0	0	0	0	0	0	0	0	1	0	0	0	0	0	1
1035	T	A	T	0	1035	U	0	2000	0	0	0	0	0	0	0	0	0	0	0	0	0	0
1036	T	T	A	0	1036	U	0	2000	0	0	0	0	1	0	0	1	0	0	1	0	0	1
1037	A	T	A	1294	1037	P	2000	0	0	0	1	0	0	0	0	0	1	0	0	0	0	0
1038	A	A	A	1293	1038	P	2000	0	0	0	0	0	0	0	0	0	0	0	0	0	0	0
1039	A	A	T	1292	1039	P	2000	0	0	0	1	0	0	0	0	1	1	0	0	0	0	1
1040	T	A	T	1291	1040	P	0	2000	0	0	0	0	1	0	0	0	0	0	1	0	0	0
1041	T	T	G	1290	1041	P	0	2000	0	0	0	0	1	0	0	0	0	0	1	0	0	0
1042	G	T	G	0	1042	U	0	0	1999	0	0	1	0	0	0	0	0	1	0	0	0	0
1043	G	G	C	1288	1043	P	0	0	2000	0	0	0	0	0	1	1	0	0	0	0	0	1
1044	C	G	A	1287	1044	P	0	0	0	2000	0	0	0	1	0	0	0	0	0	1	0	0
1045	A	C	A	1286	1045	P	2000	0	0	0	1	0	0	0	0	0	1	0	0	0	0	0
1046	A	A	A	1285	1046	P	2000	0	0	0	0	0	0	0	0	0	0	0	0	0	0	0
1047	A	A	G	0	1047	U	2000	0	0	0	1	0	0	0	0	2	3	0	0	0	0	5
1048	G	A	A	0	1048	U	0	0	2000	0	0	1	0	0	2	2	0	1	0	0	0	2
1049	A	G	A	0	1049	U	2000	0	0	0	0	0	0	0	0	0	0	0	0	0	0	0
1050	A	A	A	0	1050	U	2000	0	0	0	0	0	0	0	0	0	0	0	0	0	0	0
1051	A	A	T	0	1051	U	2000	0	0	0	0	0	0	0	0	0	0	0	0	0	0	0
1052	T	A	T	0	1052	U	0	2000	0	0	0	0	2	0	0	0	0	0	2	0	0	0
1053	T	T	T	1065	1053	P	0	2000	0	0	0	0	0	0	0	0	0	0	0	0	0	0
1054	T	T	G	1064	1054	P	0	2000	0	0	0	0	0	0	0	0	0	0	0	0	0	0
1055	G	T	A	1063	1055	P	0	0	2000	0	0	0	0	0	1	1	0	0	0	0	0	1
1056	A	G	C	1062	1056	P	2000	0	0	0	0	0	0	0	0	1	0	0	0	0	0	6
1057	C	A	A	0	1057	U	0	0	0	1997	0	0	0	2	0	0	0	0	0	5	0	0
1058	A	C	C	0	1058	U	2000	0	0	0	0	0	0	0	0	0	0	0	0	0	0	0
1059	C	A	C	0	1059	U	0	0	0	0	0	0	0	7	0	0	0	0	0	17	0	0
1060	C	C	T	0	1060	U	0	0	0	1999	0	0	0	6	0	2	0	0	0	26	0	4
1061	T	C	T	0	1061	U	0	2000	0	0	0	0	0	0	0	0	0	0	0	0	0	0
1062	T	T	C	1056	1062	P	0	2000	0	0	0	0	1	0	0	0	0	0	1	0	0	0
1063	C	T	A	1055	1063	P	0	0	0	1999	0	0	0	8	0	0	0	0	0	21	0	0
1064	A	C	A	1054	1064	P	2000	0	0	0	0	0	0	0	0	0	0	0	0	0	0	0
1065	A	A	T	1053	1065	P	2000	0	0	0	0	0	0	0	0	0	0	0	0	0	0	0
1066	T	A	G	0	1066	U	0	1999	0	0	0	0	1	0	0	1	0	0	1	0	0	1
1067	G	T	G	1093	1067	P	0	0	2000	0	0	3	0	0	2	2	0	3	0	0	0	2
1068	G	G	G	1092	1068	P	0	0	2000	0	0	2	0	0	0	0	0	2	0	0	0	0
1069	G	G	G	1091	1069	P	0	0	1999	0	0	3	0	0	0	0	0	11	0	0	0	0
1070	G	G	A	1090	1070	P	0	0	2000	0	0	0	0	0	0	0	0	0	0	0	0	0
1071	A	G	A	1089	1071	P	2000	0	0	0	0	0	0	0	0	0	0	0	0	0	0	0
1072	A	A	T	1088	1072	P	2000	0	0	0	0	0	0	0	0	0	0	0	0	0	0	0
1073	T	A	G	1087	1073	P	0	2000	0	0	0	0	4	0	0	0	0	0	4	0	0	0
1074	G	T	T	1086	1074	P	0	0	2000	0	0	1	0	0	1	1	0	3	0	0	0	1
1075	T	G	C	0	1075	U	0	2000	0	0	0	0	0	0	0	0	0	0	0	0	0	0
1076	C	T	C	0	1076	U	0	0	0	1998	0	0	0	4	0	0	0	0	0	7	0	0
1077	C	C	A	0	1077	U	0	0	0	2000	0	0	0	2	0	0	0	0	0	7	0	0
1078	A	C	A	0	1078	U	2000	0	0	0	0	0	0	0	0	1	0	0	0	0	0	6
1079	A	A	A	0	1079	U	2000	0	0	0	0	0	0	0	0	0	0	0	0	0	0	0
1080	A	A	T	0	1080	U	2000	0	0	0	0	0	0	0	0	0	0	0	0	0	0	0
1081	T	A	T	0	1081	U	0	2000	0	0	0	0	2	0	0	0	0	0	2	0	0	0
1082	T	T	T	0	1082	U	0	2000	0	0	0	0	0	0	0	0	0	0	0	0	0	0
1083	T	T	T	0	1083	U	0	2000	0	0	0	0	0	0	0	0	0	0	0	0	0	0
1084	T	T	G	0	1084	U	0	2000	0	0	0	0	0	0	0	0	0	0	0	0	0	0
1085	G	T	T	0	1085	U	0	0	2000	0	0	1	0	0	2	2	0	2	0	0	0	24
1086	T	G	A	1074	1086	P	0	2000	0	0	0	0	1	0	0	0	0	0	1	0	0	0
1087	A	T	T	1073	1087	P	1999	0	0	0	3	0	0	0	0	0	8	0	0	0	0	0
1088	T	A	T	1072	1088	P	0	1999	0	0	0	0	1	0	0	0	0	0	1	0	0	0
1089	T	T	T	1071	1089	P	0	2000	0	0	0	0	0	0	0	0	0	0	0	0	0	0
1090	T	T	C	1070	1090	P	0	2000	0	0	0	0	1	0	0	0	0	0	1	0	0	0
1091	C	T	C	1069	1091	P	0	0	0	2000	0	0	0	5	0	0	0	0	0	6	0	0
1092	C	C	C	1068	1092	P	0	0	0	2000	0	0	0	0	0	0	0	0	0	0	0	0
1093	C	C	T	1067	1093	P	0	0	0	2000	0	0	0	5	0	3	0	0	0	9	0	3
1094	T	C	T	0	1094	U	0	2000	0	0	0	0	0	0	0	1	0	0	0	0	0	1
1095	T	T	A	0	1095	U	0	2000	0	0	0	0	0	0	0	0	0	0	0	0	0	0
1096	A	T	A	0	1096	U	2000	0	0	0	1	0	0	0	0	0	1	0	0	0	0	0
1097	A	A	A	0	1097	U	2000	0	0	0	0	0	0	0	0	0	0	0	0	0	0	0
1098	A	A	T	0	1098	U	2000	0	0	0	1	0	0	0	0	0	1	0	0	0	0	0
1099	T	A	T	0	1099	U	0	2000	0	0	0	0	2	0	0	0	0	0	14	0	0	0
1100	T	T	C	0	1100	U	0	2000	0	0	0	0	0	0	0	0	0	0	0	0	0	0
1101	C	T	C	0	1101	U	0	0	0	1998	0	0	0	5	0	0	0	0	0	10	0	0
1102	C	C	A	0	1102	U	0	0	0	1997	0	0	0	5	0	0	0	0	0	10	0	0
1103	A	C	T	0	1103	U	2000	0	0	0	2	0	0	0	0	2	14	0	0	0	0	5
1104	T	A	A	0	1104	U	0	2000	0	0	0	0	2	0	0	0	0	0	4	0	0	0
1105	A	T	A	0	1105	U	2000	0	0	0	0	0	0	0	0	0	0	0	0	0	0	0
1106	A	A	T	0	1106	U	2000	0	0	0	2	0	0	0	0	0	2	0	0	0	0	0
1107	T	A	C	1146	1107	P	0	2000	0	0	0	0	1	0	0	0	0	0	1	0	0	0
1108	C	T	A	1145	1108	P	0	0	0	1998	0	0	0	3	0	0	0	0	0	11	0	0
1109	A	C	A	1144	1109	P	2000	0	0	0	0	0	0	0	0	1	0	0	0	0	0	1
1110	A	A	G	1143	1110	P	2000	0	0	0	1	0	0	0	0	0	1	0	0	0	0	0
1111	G	A	A	1142	1111	P	0	0	2000	0	0	0	0	0	0	0	0	0	0	0	0	0
1112	A	G	C	0	1112	U	2000	0	0	0	1	0	0	0	0	0	1	0	0	0	0	0
1113	C	A	T	1141	1113	P	0	0	0	2000	0	0	0	2	0	0	0	0	0	4	0	0
1114	T	C	A	1140	1114	P	0	2000	0	0	0	0	2	0	0	0	0	0	3	0	0	0
1115	A	T	T	0	1115	U	2000	0	0	0	0	0	0	0	0	0	0	0	0	0	0	0
1116	T	A	T	1132	1116	P	0	2000	0	0	0	0	0	0	0	0	0	0	0	0	0	0
1117	T	T	C	1131	1117	P	0	2000	0	0	0	0	1	0	0	0	0	0	1	0	0	0
1118	C	T	A	1130	1118	P	0	0	0	2000	0	0	0	0	0	0	0	0	0	0	0	0
1119	A	C	A	1129	1119	P	2000	0	0	0	1	0	0	0	0	2	1	0	0	0	0	2
1120	A	A	C	1128	1120	P	2000	0	0	0	1	0	0	0	0	0	1	0	0	0	0	0
1121	C	A	C	1127	1121	P	0	0	0	2000	0	0	0	1	0	1	0	0	0	1	0	8
1122	C	C	A	1126	1122	P	0	0	0	2000	0	0	0	0	0	0	0	0	0	0	0	0
1123	A	C	A	0	1123	U	2000	0	0	0	0	0	0	0	0	1	0	0	0	0	0	1
1124	A	A	G	0	1124	U	2000	0	0	0	1	0	0	0	0	1	1	0	0	0	0	1
1125	G	A	G	0	1125	U	0	0	2000	0	0	1	0	0	1	1	0	6	0	0	0	1
1126	G	G	G	1122	1126	P	0	0	2000	0	0	1	0	0	3	3	0	1	0	0	0	6
1127	G	G	T	1121	1127	P	0	0	2000	0	0	2	0	0	0	0	0	3	0	0	0	0
1128	T	G	T	1120	1128	P	0	2000	0	0	0	0	0	0	0	0	0	0	0	0	0	0
1129	T	T	G	1119	1129	P	0	2000	0	0	0	0	0	0	0	1	0	0	0	0	0	1
1130	G	T	A	1118	1130	P	0	0	2000	0	0	0	0	0	0	0	0	0	0	0	0	0
1131	A	G	A	1117	1131	P	2000	0	0	0	0	0	0	0	0	0	0	0	0	0	0	0
1132	A	A	A	1116	1132	P	2000	0	0	0	1	0	0	0	0	1	1	0	0	0	0	1
1133	A	A	A	0	1133	U	2000	0	0	0	0	0	0	0	0	0	0	0	0	0	0	0
1134	A	A	G	0	1134	U	2000	0	0	0	0	0	0	0	0	0	0	0	0	0	0	0
1135	G	A	A	0	1135	U	0	0	1997	0	0	0	0	0	2	2	0	0	0	0	0	4
1136	A	G	A	0	1136	U	2000	0	0	0	0	0	0	0	0	0	0	0	0	0	0	0
1137	A	A	A	0	1137	U	2000	0	0	0	0	0	0	0	0	0	0	0	0	0	0	0
1138	A	A	A	0	1138	U	2000	0	0	0	0	0	0	0	0	0	0	0	0	0	0	0
1139	A	A	A	0	1139	U	2000	0	0	0	0	0	0	0	0	0	0	0	0	0	0	0
1140	A	A	G	1114	1140	P	2000	0	0	0	0	0	0	0	0	0	0	0	0	0	0	0
1141	G	A	C	1113	1141	P	0	0	2000	0	0	2	0	0	1	1	0	2	0	0	0	2
1142	C	G	T	1111	1142	P	0	0	0	2000	0	0	0	0	0	0	0	0	0	0	0	0
1143	T	C	T	1110	1143	P	0	2000	0	0	0	0	0	0	0	0	0	0	0	0	0	0
1144	T	T	G	1109	1144	P	0	2000	0	0	0	0	0	0	0	1	0	0	0	0	0	2
1145	G	T	A	1108	1145	P	0	0	2000	0	0	1	0	0	1	1	0	1	0	0	0	1
1146	A	G	T	1107	1146	P	2000	0	0	0	0	0	0	0	0	0	0	0	0	0	0	0
1147	T	A	G	1283	1147	P	0	2000	0	0	0	0	1	0	0	1	0	0	1	0	0	3
1148	G	T	G	1282	1148	P	0	0	1999	0	0	0	0	0	4	4	0	0	0	0	0	7
1149	G	G	C	1281	1149	P	0	0	1998	0	0	1	0	0	2	2	0	1	0	0	0	3
1150	C	G	T	1280	1150	P	0	0	0	1994	0	0	0	9	0	1	0	0	0	23	0	1
1151	T	C	T	1279	1151	P	0	2000	0	0	0	0	0	0	0	0	0	0	0	0	0	0
1152	T	T	T	1278	1152	P	0	2000	0	0	0	0	0	0	0	0	0	0	0	0	0	0
1153	T	T	A	1277	1153	P	0	2000	0	0	0	0	0	0	0	0	0	0	0	0	0	0
1154	A	T	T	0	1154	U	2000	0	0	0	0	0	0	0	0	0	0	0	0	0	0	0
1155	T	A	G	1180	1155	P	0	2000	0	0	0	0	2	0	0	2	0	0	4	0	0	2
1156	G	T	G	1179	1156	P	0	0	2000	0	0	1	0	0	1	1	0	2	0	0	0	5
1157	G	G	G	1178	1157	P	0	0	1999	0	0	4	0	0	1	1	0	7	0	0	0	1
1158	G	G	T	1177	1158	P	0	0	2000	0	0	0	0	0	0	0	0	0	0	0	0	0
1159	T	G	A	1176	1159	P	0	2000	0	0	0	0	0	0	0	0	0	0	0	0	0	0
1160	A	T	G	1175	1160	P	2000	0	0	0	0	0	0	0	0	0	0	0	0	0	0	0
1161	G	A	A	1174	1161	P	0	0	2000	0	0	0	0	0	0	0	0	0	0	0	0	0
1162	A	G	A	1173	1162	P	2000	0	0	0	0	0	0	0	0	0	0	0	0	0	0	0
1163	A	A	T	0	1163	U	0	0	0	0	0	0	0	0	0	1	0	0	0	0	0	1
1164	T	A	T	0	1164	U	0	2000	0	0	0	0	0	0	0	0	0	0	0	0	0	0
1165	T	T	C	0	1165	U	0	2000	0	0	0	0	1	0	0	0	0	0	1	0	0	0
1166	C	T	G	0	1166	U	0	0	0	2000	0	0	0	0	0	0	0	0	0	0	0	0
1167	G	C	A	0	1167	U	0	0	2000	0	0	1	0	0	0	0	0	3	0	0	0	0
1168	A	G	T	0	1168	U	2000	0	0	0	1	0	0	0	0	1	2	0	0	0	0	1
1169	T	A	C	0	1169	U	0	2000	0	0	0	0	2	0	0	1	0	0	2	0	0	3
1170	C	T	T	0	1170	U	0	0	0	1999	0	0	0	7	0	0	0	0	0	31	0	0
1171	T	C	G	0	1171	U	0	1999	0	0	0	0	1	0	0	0	0	0	1	0	0	0
1172	G	T	T	0	1172	U	0	0	2000	0	0	1	0	0	0	0	0	1	0	0	0	0
1173	T	G	C	1162	1173	P	0	2000	0	0	0	0	0	0	0	0	0	0	0	0	0	0
1174	C	T	T	1161	1174	P	0	0	0	2000	0	0	0	0	0	0	0	0	0	0	0	0
1175	T	C	A	1160	1175	P	0	2000	0	0	0	0	2	0	0	0	0	0	2	0	0	0
1176	A	T	T	1159	1176	P	2000	0	0	0	0	0	0	0	0	0	0	0	0	0	0	0
1177	T	A	C	1158	1177	P	0	2000	0	0	0	0	0	0	0	0	0	0	0	0	0	0
1178	C	T	C	1157	1178	P	0	0	0	2000	0	0	0	5	0	0	0	0	0	7	0	0
1179	C	C	A	1156	1179	P	0	0	0	2000	0	0	0	3	0	0	0	0	0	7	0	0
1180	A	C	G	1155	1180	P	2000	0	0	0	2	0	0	0	0	0	2	0	0	0	0	0
1181	G	A	T	1204	1181	P	0	0	1997	0	0	0	0	0	1	1	0	0	0	0	0	3
1182	T	G	T	1203	1182	P	0	2000	0	0	0	0	1	0	0	0	0	0	1	0	0	0
1183	T	T	G	1202	1183	P	0	1999	0	0	0	0	2	0	0	0	0	0	2	0	0	0
1184	G	T	C	1201	1184	P	0	0	2000	0	0	0	0	0	0	0	0	0	0	0	0	0
1185	C	G	G	1200	1185	P	0	0	0	2000	0	0	0	3	0	0	0	0	0	4	0	0
1186	G	C	T	1199	1186	P	0	0	2000	0	0	4	0	0	1	1	0	4	0	0	0	1
1187	T	G	C	1197	1187	P	0	2000	0	0	0	0	0	0	0	0	0	0	0	0	0	0
1188	C	T	A	1196	1188	P	0	0	0	1999	0	0	0	4	0	0	0	0	0	4	0	0
1189	A	C	C	1195	1189	P	2000	0	0	0	0	0	0	0	0	1	0	0	0	0	0	1
1190	C	A	C	0	1190	U	0	0	0	1999	0	0	0	9	0	1	0	0	0	28	0	1
1191	C	C	A	0	1191	U	0	0	0	1993	0	0	0	10	0	3	0	0	0	89	0	9
1192	A	C	A	0	1192	U	2000	0	0	0	1	0	0	0	0	1	2	0	0	0	0	1
1193	A	A	A	0	1193	U	2000	0	0	0	0	0	0	0	0	0	0	0	0	0	0	0
1194	A	A	T	0	1194	U	2000	0	0	0	2	0	0	0	0	1	2	0	0	0	0	8
1195	T	A	G	1189	1195	P	0	2000	0	0	0	0	2	0	0	0	0	0	2	0	0	0
1196	G	T	A	1188	1196	P	0	0	2000	0	0	0	0	0	0	0	0	0	0	0	0	0
1197	A	G	A	1187	1197	P	2000	0	0	0	1	0	0	0	0	0	15	0	0	0	0	0
1198	A	A	T	0	1198	U	2000	0	0	0	0	0	0	0	0	0	0	0	0	0	0	0
1199	T	A	G	1186	1199	P	0	2000	0	0	0	0	0	0	0	0	0	0	0	0	0	0
1200	G	T	C	1185	1200	P	0	0	2000	0	0	0	0	0	0	0	0	0	0	0	0	0
1201	C	G	A	1184	1201	P	0	0	0	2000	0	0	0	1	0	0	0	0	0	1	0	0
1202	A	C	A	1183	1202	P	2000	0	0	0	1	0	0	0	0	0	1	0	0	0	0	0
1203	A	A	C	1182	1203	P	2000	0	0	0	0	0	0	0	0	0	0	0	0	0	0	0
1204	C	A	C	1181	1204	P	0	0	0	2000	0	0	0	3	0	3	0	0	0	5	0	4
1205	C	C	A	1274	1205	P	0	0	0	2000	0	0	0	0	0	3	0	0	0	0	0	3
1206	A	C	A	1272	1206	P	2000	0	0	0	0	0	0	0	0	0	0	0	0	0	0	0
1207	A	A	A	1271	1207	P	2000	0	0	0	1	0	0	0	0	0	1	0	0	0	0	0
1208	A	A	T	1270	1208	P	2000	0	0	0	1	0	0	0	0	0	1	0	0	0	0	0
1209	T	A	G	1269	1209	P	0	2000	0	0	0	0	0	0	0	0	0	0	0	0	0	0
1210	G	T	T	0	1210	U	0	0	1996	0	0	3	0	0	1	1	0	3	0	0	0	4
1211	T	G	G	0	1211	U	0	1998	0	0	0	0	0	0	0	3	0	0	0	0	0	8
1212	G	T	C	1267	1212	P	0	0	2000	0	0	3	0	0	1	1	0	3	0	0	0	1
1213	C	G	C	1266	1213	P	0	0	0	2000	0	0	0	2	0	0	0	0	0	2	0	0
1214	C	C	T	1265	1214	P	0	0	0	2000	0	0	0	1	0	0	0	0	0	1	0	0
1215	T	C	T	1264	1215	P	0	2000	0	0	0	0	0	0	0	0	0	0	0	0	0	0
1216	T	T	T	0	1216	U	0	2000	0	0	0	0	2	0	0	0	0	0	2	0	0	0
1217	T	T	C	0	1217	U	0	1999	0	0	0	0	0	0	0	1	0	0	0	0	0	1
1218	C	T	A	0	1218	U	0	0	0	1997	0	0	0	8	0	0	0	0	0	27	0	0
1219	A	C	A	0	1219	U	2000	0	0	0	0	0	0	0	0	0	0	0	0	0	0	0
1220	A	A	C	0	1220	U	2000	0	0	0	0	0	0	0	0	0	0	0	0	0	0	0
1221	C	A	T	1261	1221	P	0	0	0	1999	0	0	0	2	0	0	0	0	0	3	0	0
1222	T	C	C	1260	1222	P	0	2000	0	0	0	0	0	0	0	1	0	0	0	0	0	1
1223	C	T	T	0	1223	U	0	0	0	2000	0	0	0	0	0	0	0	0	0	0	0	0
1224	T	C	C	1258	1224	P	0	2000	0	0	0	0	0	0	0	1	0	0	0	0	0	1
1225	C	T	A	1257	1225	P	0	0	0	2000	0	0	0	2	0	0	0	0	0	5	0	0
1226	A	C	T	1256	1226	P	2000	0	0	0	1	0	0	0	0	1	1	0	0	0	0	2
1227	T	A	G	1255	1227	P	0	2000	0	0	0	0	0	0	0	0	0	0	0	0	0	0
1228	G	T	A	1254	1228	P	0	0	2000	0	0	0	0	0	1	1	0	0	0	0	0	1
1229	A	G	A	1253	1229	P	2000	0	0	0	0	0	0	0	0	0	0	0	0	0	0	0
1230	A	A	G	1252	1230	P	2000	0	0	0	5	0	0	0	0	0	9	0	0	0	0	0
1231	G	A	T	1251	1231	P	0	0	1998	0	0	0	0	0	2	2	0	0	0	0	0	4
1232	T	G	G	1250	1232	P	0	2000	0	0	0	0	0	0	0	0	0	0	0	0	0	0
1233	G	T	T	0	1233	U	0	0	2000	0	0	0	0	0	0	0	0	0	0	0	0	0
1234	T	G	G	0	1234	U	0	2000	0	0	0	0	1	0	0	0	0	0	1	0	0	0
1235	G	T	A	0	1235	U	0	0	2000	0	0	0	0	0	0	0	0	0	0	0	0	0
1236	A	G	T	1246	1236	P	2000	0	0	0	2	0	0	0	0	1	2	0	0	0	0	1
1237	T	A	C	1245	1237	P	0	2000	0	0	0	0	4	0	0	1	0	0	4	0	0	1
1238	C	T	A	1244	1238	P	0	0	0	1999	0	0	0	2	0	0	0	0	0	3	0	0
1239	A	C	T	0	1239	U	2000	0	0	0	1	0	0	0	0	0	1	0	0	0	0	0
1240	T	A	T	0	1240	U	0	2000	0	0	0	0	1	0	0	0	0	0	1	0	0	0
1241	T	T	G	0	1241	U	0	2000	0	0	0	0	0	0	0	0	0	0	0	0	0	0
1242	G	T	T	0	1242	U	0	0	2000	0	0	0	0	0	0	0	0	0	0	0	0	0
1243	T	G	G	0	1243	U	0	2000	0	0	0	0	0	0	0	0	0	0	0	0	0	0
1244	G	T	G	1238	1244	P	0	0	2000	0	0	0	0	0	0	0	0	0	0	0	0	0
1245	G	G	T	1237	1245	P	0	0	2000	0	0	2	0	0	1	1	0	2	0	0	0	1
1246	T	G	G	1236	1246	P	0	2000	0	0	0	0	1	0	0	0	0	0	1	0	0	0
1247	G	T	A	0	1247	U	0	0	2000	0	0	0	0	0	0	0	0	0	0	0	0	0
1248	A	G	A	0	1248	U	2000	0	0	0	1	0	0	0	0	0	3	0	0	0	0	0
1249	A	A	A	0	1249	U	2000	0	0	0	2	0	0	0	0	1	2	0	0	0	0	2
1250	A	A	C	1232	1250	P	2000	0	0	0	1	0	0	0	0	0	1	0	0	0	0	0
1251	C	A	T	1231	1251	P	0	0	0	2000	0	0	0	2	0	0	0	0	0	2	0	0
1252	T	C	T	1230	1252	P	0	2000	0	0	0	0	1	0	0	0	0	0	1	0	0	0
1253	T	T	C	1229	1253	P	0	2000	0	0	0	0	0	0	0	1	0	0	0	0	0	1
1254	C	T	A	1228	1254	P	0	0	0	2000	0	0	0	1	0	0	0	0	0	10	0	0
1255	A	C	T	1227	1255	P	2000	0	0	0	0	0	0	0	0	0	0	0	0	0	0	0
1256	T	A	G	1226	1256	P	0	2000	0	0	0	0	0	0	0	0	0	0	0	0	0	0
1257	G	T	G	1225	1257	P	0	0	2000	0	0	0	0	0	0	0	0	0	0	0	0	0
1258	G	G	C	1224	1258	P	0	0	2000	0	0	0	0	0	0	0	0	0	0	0	0	0
1259	C	G	A	0	1259	U	0	0	0	2000	0	0	0	0	0	0	0	0	0	0	0	0
1260	A	C	G	1222	1260	P	2000	0	0	0	0	0	0	0	0	0	0	0	0	0	0	0
1261	G	A	A	1221	1261	P	0	0	2000	0	0	1	0	0	0	0	0	1	0	0	0	0
1262	A	G	C	0	1262	U	2000	0	0	0	2	0	0	0	0	0	2	0	0	0	0	0
1263	C	A	G	0	1263	U	0	0	0	2000	0	0	0	6	0	0	0	0	0	22	0	0
1264	G	C	G	1215	1264	P	0	0	2000	0	0	3	0	0	3	3	0	3	0	0	0	7
1265	G	G	G	1214	1265	P	0	0	2000	0	0	3	0	0	0	0	0	5	0	0	0	0
1266	G	G	C	1213	1266	P	0	0	2000	0	0	1	0	0	0	0	0	1	0	0	0	0
1267	C	G	G	1212	1267	P	0	0	0	1998	0	0	0	3	0	0	0	0	0	54	0	0
1268	G	C	A	0	1268	U	0	0	2000	0	0	4	0	0	1	1	0	4	0	0	0	1
1269	A	G	T	1209	1269	P	2000	0	0	0	0	0	0	0	0	1	0	0	0	0	0	1
1270	T	A	T	1208	1270	P	0	2000	0	0	0	0	1	0	0	0	0	0	1	0	0	0
1271	T	T	T	1207	1271	P	0	2000	0	0	0	0	0	0	0	0	0	0	0	0	0	0
1272	T	T	T	1206	1272	P	0	2000	0	0	0	0	0	0	0	0	0	0	0	0	0	0
1273	T	T	G	0	1273	U	0	2000	0	0	0	0	1	0	0	0	0	0	1	0	0	0
1274	G	T	T	1205	1274	P	0	0	1999	0	0	2	0	0	7	7	0	2	0	0	0	22
1275	T	G	T	0	1275	U	0	2000	0	0	0	0	0	0	0	0	0	0	0	0	0	0
1276	T	T	A	0	1276	U	0	2000	0	0	0	0	0	0	0	0	0	0	0	0	0	0
1277	A	T	A	1153	1277	P	2000	0	0	0	0	0	0	0	0	0	0	0	0	0	0	0
1278	A	A	A	1152	1278	P	2000	0	0	0	0	0	0	0	0	0	0	0	0	0	0	0
1279	A	A	G	1151	1279	P	2000	0	0	0	1	0	0	0	0	0	2	0	0	0	0	0
1280	G	A	C	1150	1280	P	0	0	2000	0	0	2	0	0	0	0	0	3	0	0	0	0
1281	C	G	C	1149	1281	P	0	0	0	2000	0	0	0	4	0	0	0	0	0	8	0	0
1282	C	C	A	1148	1282	P	0	0	0	2000	0	0	0	4	0	0	0	0	0	4	0	0
1283	A	C	C	1147	1283	P	2000	0	0	0	0	0	0	0	0	1	0	0	0	0	0	1
1284	C	A	T	0	1284	U	0	0	0	2000	0	0	0	6	0	0	0	0	0	37	0	0
1285	T	C	T	1046	1285	P	0	2000	0	0	0	0	2	0	0	0	0	0	4	0	0	0
1286	T	T	G	1045	1286	P	0	2000	0	0	0	0	0	0	0	0	0	0	0	0	0	0
1287	G	T	C	1044	1287	P	0	0	2000	0	0	0	0	0	0	0	0	0	0	0	0	0
1288	C	G	G	1043	1288	P	0	0	0	1990	0	0	0	9	0	0	0	0	0	29	0	0
1289	G	C	A	0	1289	U	0	0	2000	0	0	0	0	0	0	0	0	0	0	0	0	0
1290	A	G	A	1041	1290	P	2000	0	0	0	0	0	0	0	0	0	0	0	0	0	0	0
1291	A	A	T	1040	1291	P	1997	0	0	0	1	0	0	0	0	4	2	0	0	0	0	4
1292	T	A	T	1039	1292	P	0	2000	0	0	0	0	1	0	0	0	0	0	1	0	0	0
1293	T	T	T	1038	1293	P	0	2000	0	0	0	0	0	0	0	0	0	0	0	0	0	0
1294	T	T	T	1037	1294	P	0	2000	0	0	0	0	0	0	0	0	0	0	0	0	0	0
1295	T	T	G	0	1295	U	0	2000	0	0	0	0	0	0	0	0	0	0	0	0	0	0
1296	G	T	T	1329	1296	P	0	0	2000	0	0	0	0	0	0	0	0	0	0	0	0	0
1297	T	G	G	1328	1297	P	0	1998	0	0	0	0	1	0	0	0	0	0	2	0	0	0
1298	G	T	G	1327	1298	P	0	0	1999	0	0	1	0	0	0	0	0	1	0	0	0	0
1299	G	G	C	1326	1299	P	0	0	2000	0	0	2	0	0	0	0	0	5	0	0	0	0
1300	C	G	A	1325	1300	P	0	0	0	2000	0	0	0	1	0	0	0	0	0	2	0	0
1301	A	C	C	1324	1301	P	2000	0	0	0	0	0	0	0	0	0	0	0	0	0	0	0
1302	C	A	T	1323	1302	P	0	0	0	1999	0	0	0	6	0	2	0	0	0	13	0	6
1303	T	C	G	1322	1303	P	0	1999	0	0	0	0	1	0	0	1	0	0	1	0	0	1
1304	G	T	A	0	1304	U	0	0	2000	0	0	1	0	0	0	0	0	1	0	0	0	0
1305	A	G	G	0	1305	U	1999	0	0	0	1	0	0	0	0	1	1	0	0	0	0	1
1306	G	A	A	0	1306	U	0	0	1998	0	0	1	0	0	1	1	0	1	0	0	0	2
1307	A	G	A	0	1307	U	2000	0	0	0	0	0	0	0	0	0	0	0	0	0	0	0
1308	A	A	T	0	1308	U	2000	0	0	0	0	0	0	0	0	0	0	0	0	0	0	0
1309	T	A	T	0	1309	U	0	2000	0	0	0	0	0	0	0	1	0	0	0	0	0	1
1310	T	T	T	0	1310	U	0	2000	0	0	0	0	2	0	0	0	0	0	2	0	0	0
1311	T	T	G	0	1311	U	0	2000	0	0	0	0	0	0	0	0	0	0	0	0	0	0
1312	G	T	A	0	1312	U	0	0	1999	0	0	2	0	0	2	2	0	2	0	0	0	2
1313	A	G	C	0	1313	U	2000	0	0	0	1	0	0	0	0	0	1	0	0	0	0	0
1314	C	A	T	0	1314	U	0	0	0	1998	0	0	0	6	0	0	0	0	0	13	0	0
1315	T	C	A	0	1315	U	0	2000	0	0	0	0	0	0	0	0	0	0	0	0	0	0
1316	A	T	A	0	1316	U	2000	0	0	0	0	0	0	0	0	0	0	0	0	0	0	0
1317	A	A	A	0	1317	U	2000	0	0	0	2	0	0	0	0	0	4	0	0	0	0	0
1318	A	A	G	0	1318	U	2000	0	0	0	0	0	0	0	0	0	0	0	0	0	0	0
1319	G	A	A	0	1319	U	0	0	2000	0	0	0	0	0	0	1	0	0	0	0	0	1
1320	A	G	A	0	1320	U	2000	0	0	0	0	0	0	0	0	0	0	0	0	0	0	0
1321	A	A	G	0	1321	U	2000	0	0	0	0	0	0	0	0	1	0	0	0	0	0	3
1322	G	A	G	1303	1322	P	0	0	2000	0	0	0	0	0	3	3	0	0	0	0	0	4
1323	G	G	T	1302	1323	P	0	0	2000	0	0	1	0	0	0	0	0	2	0	0	0	0
1324	T	G	G	1301	1324	P	0	2000	0	0	0	0	0	0	0	0	0	0	0	0	0	0
1325	G	T	C	1300	1325	P	0	0	2000	0	0	2	0	0	0	0	0	2	0	0	0	0
1326	C	G	C	1299	1326	P	0	0	0	2000	0	0	0	3	0	0	0	0	0	6	0	0
1327	C	C	A	1298	1327	P	0	0	0	1999	0	0	0	3	0	0	0	0	0	3	0	0
1328	A	C	C	1297	1328	P	2000	0	0	0	0	0	0	0	0	0	0	0	0	0	0	0
1329	C	A	T	1296	1329	P	0	0	0	2000	0	0	0	0	0	0	0	0	0	0	0	0
1330	T	C	A	0	1330	U	0	2000	0	0	0	0	1	0	0	0	0	0	1	0	0	0
1331	A	T	C	0	1331	U	2000	0	0	0	0	0	0	0	0	0	0	0	0	0	0	0
1332	C	A	T	0	1332	U	0	0	0	2000	0	0	0	0	0	0	0	0	0	0	0	0
1333	T	C	T	0	1333	U	0	2000	0	0	0	0	0	0	0	0	0	0	0	0	0	0
1334	T	T	G	0	1334	U	0	2000	0	0	0	0	0	0	0	0	0	0	0	0	0	0
1335	G	T	T	1349	1335	P	0	0	2000	0	0	0	0	0	0	1	0	0	0	0	0	2
1336	T	G	G	0	1336	U	0	2000	0	0	0	0	1	0	0	0	0	0	1	0	0	0
1337	G	T	G	1347	1337	P	0	0	2000	0	0	1	0	0	0	0	0	1	0	0	0	0
1338	G	G	T	1346	1338	P	0	0	2000	0	0	0	0	0	0	0	0	0	0	0	0	0
1339	T	G	T	1345	1339	P	0	2000	0	0	0	0	0	0	0	0	0	0	0	0	0	0
1340	T	T	A	0	1340	U	0	2000	0	0	0	0	0	0	0	0	0	0	0	0	0	0
1341	A	T	C	0	1341	U	2000	0	0	0	0	0	0	0	0	0	0	0	0	0	0	0
1342	C	A	T	0	1342	U	0	0	0	2000	0	0	0	5	0	0	0	0	0	16	0	0
1343	T	C	T	0	1343	U	0	2000	0	0	0	0	2	0	0	0	0	0	2	0	0	0
1344	T	T	A	0	1344	U	0	1998	0	0	0	0	1	0	0	0	0	0	2	0	0	0
1345	A	T	C	1339	1345	P	2000	0	0	0	0	0	0	0	0	0	0	0	0	0	0	0
1346	C	A	C	1338	1346	P	0	0	0	1999	0	0	0	5	0	6	0	0	0	17	0	6
1347	C	C	C	1337	1347	P	0	0	0	1998	0	0	0	3	0	0	0	0	0	3	0	0
1348	C	C	C	0	1348	U	0	0	0	1998	0	0	0	10	0	0	0	0	0	23	0	0
1349	C	C	A	1335	1349	P	0	0	0	2000	0	0	0	0	0	1	0	0	0	0	0	1
1350	A	C	A	0	1350	U	2000	0	0	0	0	0	0	0	0	0	0	0	0	0	0	0
1351	A	A	A	0	1351	U	2000	0	0	0	0	0	0	0	0	0	0	0	0	0	0	0
1352	A	A	A	0	1352	U	2000	0	0	0	0	0	0	0	0	0	0	0	0	0	0	0
1353	A	A	T	1382	1353	P	2000	0	0	0	0	0	0	0	0	0	0	0	0	0	0	0
1354	T	A	G	1381	1354	P	0	2000	0	0	0	0	1	0	0	0	0	0	1	0	0	0
1355	G	T	C	1380	1355	P	0	0	2000	0	0	0	0	0	0	0	0	0	0	0	0	0
1356	C	G	T	1379	1356	P	0	0	0	2000	0	0	0	0	0	0	0	0	0	0	0	0
1357	T	C	G	1378	1357	P	0	2000	0	0	0	0	0	0	0	0	0	0	0	0	0	0
1358	G	T	T	1377	1358	P	0	0	2000	0	0	0	0	0	0	0	0	0	0	0	0	0
1359	T	G	T	0	1359	U	0	2000	0	0	0	0	0	0	0	0	0	0	0	0	0	0
1360	T	T	G	0	1360	U	0	2000	0	0	0	0	0	0	0	0	0	0	0	0	0	0
1361	G	T	T	0	1361	U	0	0	2000	0	0	1	0	0	1	1	0	1	0	0	0	1
1362	T	G	T	0	1362	U	0	2000	0	0	0	0	0	0	0	0	0	0	0	0	0	0
1363	T	T	A	0	1363	U	0	2000	0	0	0	0	0	0	0	0	0	0	0	0	0	0
1364	A	T	A	0	1364	U	2000	0	0	0	0	0	0	0	0	0	0	0	0	0	0	0
1365	A	A	A	0	1365	U	2000	0	0	0	1	0	0	0	0	0	1	0	0	0	0	0
1366	A	A	A	0	1366	U	2000	0	0	0	0	0	0	0	0	0	0	0	0	0	0	0
1367	A	A	T	0	1367	U	2000	0	0	0	0	0	0	0	0	0	0	0	0	0	0	0
1368	T	A	T	0	1368	U	0	2000	0	0	0	0	1	0	0	0	0	0	1	0	0	0
1369	T	T	T	0	1369	U	0	2000	0	0	0	0	0	0	0	0	0	0	0	0	0	0
1370	T	T	A	0	1370	U	0	2000	0	0	0	0	1	0	0	0	0	0	2	0	0	0
1371	A	T	T	0	1371	U	2000	0	0	0	2	0	0	0	0	0	4	0	0	0	0	0
1372	T	A	T	0	1372	U	0	2000	0	0	0	0	0	0	0	0	0	0	0	0	0	0
1373	T	T	G	0	1373	U	0	2000	0	0	0	0	0	0	0	0	0	0	0	0	0	0
1374	G	T	T	0	1374	U	0	0	2000	0	0	0	0	0	0	0	0	0	0	0	0	0
1375	T	G	C	0	1375	U	0	2000	0	0	0	0	2	0	0	0	0	0	3	0	0	0
1376	C	T	C	0	1376	U	0	0	0	2000	0	0	0	2	0	0	0	0	0	2	0	0
1377	C	C	A	1358	1377	P	0	0	0	2000	0	0	0	3	0	0	0	0	0	4	0	0
1378	A	C	G	1357	1378	P	2000	0	0	0	0	0	0	0	0	0	0	0	0	0	0	0
1379	G	A	C	1356	1379	P	0	0	2000	0	0	1	0	0	0	0	0	27	0	0	0	0
1380	C	G	A	1355	1380	P	0	0	0	1996	0	0	0	6	0	0	0	0	0	12	0	0
1381	A	C	T	1354	1381	P	2000	0	0	0	2	0	0	0	0	0	2	0	0	0	0	0
1382	T	A	G	1353	1382	P	0	2000	0	0	0	0	0	0	0	0	0	0	0	0	0	0
1383	G	T	T	0	1383	U	0	0	2000	0	0	0	0	0	0	0	0	0	0	0	0	0
1384	T	G	C	0	1384	U	0	2000	0	0	0	0	1	0	0	0	0	0	1	0	0	0
1385	C	T	A	0	1385	U	0	0	0	1992	0	0	0	6	0	0	0	0	0	25	0	0
1386	A	C	C	0	1386	U	2000	0	0	0	0	0	0	0	0	0	0	0	0	0	0	0
1387	C	A	A	0	1387	U	0	0	0	1996	0	0	0	6	0	0	0	0	0	12	0	0
1388	A	C	A	0	1388	U	2000	0	0	0	0	0	0	0	0	0	0	0	0	0	0	0
1389	A	A	T	0	1389	U	2000	0	0	0	1	0	0	0	0	0	2	0	0	0	0	0
1390	T	A	T	0	1390	U	0	2000	0	0	0	0	1	0	0	0	0	0	1	0	0	0
1391	T	T	C	0	1391	U	0	2000	0	0	0	0	2	0	0	0	0	0	2	0	0	0
1392	C	T	A	0	1392	U	0	0	0	2000	0	0	0	6	0	0	0	0	0	10	0	0
1393	A	C	G	0	1393	U	2000	0	0	0	0	0	0	0	0	0	0	0	0	0	0	0
1394	G	A	A	0	1394	U	0	0	2000	0	0	0	0	0	0	0	0	0	0	0	0	0
1395	A	G	A	0	1395	U	2000	0	0	0	1	0	0	0	0	1	1	0	0	0	0	1
1396	A	A	G	0	1396	U	2000	0	0	0	0	0	0	0	0	1	0	0	0	0	0	1
1397	G	A	T	1419	1397	P	0	0	1997	0	0	1	0	0	1	1	0	3	0	0	0	1
1398	T	G	A	1418	1398	P	0	2000	0	0	0	0	0	0	0	0	0	0	0	0	0	0
1399	A	T	G	1417	1399	P	2000	0	0	0	2	0	0	0	0	0	2	0	0	0	0	0
1400	G	A	G	1416	1400	P	0	0	2000	0	0	3	0	0	0	0	0	4	0	0	0	0
1401	G	G	A	1415	1401	P	0	0	1996	0	0	3	0	0	0	0	0	7	0	0	0	0
1402	A	G	C	1414	1402	P	2000	0	0	0	0	0	0	0	0	0	0	0	0	0	0	0
1403	C	A	C	1413	1403	P	0	0	0	2000	0	0	0	2	0	0	0	0	0	2	0	0
1404	C	C	T	0	1404	U	0	0	0	2000	0	0	0	3	0	0	0	0	0	3	0	0
1405	T	C	G	0	1405	U	0	1999	0	0	0	0	1	0	0	0	0	0	1	0	0	0
1406	G	T	A	0	1406	U	0	0	2000	0	0	0	0	0	0	0	0	0	0	0	0	0
1407	A	G	G	0	1407	U	2000	0	0	0	2	0	0	0	0	0	2	0	0	0	0	0
1408	G	A	C	0	1408	U	0	0	2000	0	0	1	0	0	3	3	0	1	0	0	0	4
1409	C	G	A	0	1409	U	0	0	0	2000	0	0	0	1	0	0	0	0	0	1	0	0
1410	A	C	T	0	1410	U	2000	0	0	0	0	0	0	0	0	0	0	0	0	0	0	0
1411	T	A	A	0	1411	U	0	2000	0	0	0	0	2	0	0	0	0	0	3	0	0	0
1412	A	T	G	0	1412	U	2000	0	0	0	0	0	0	0	0	0	0	0	0	0	0	0
1413	G	A	T	1403	1413	P	0	0	2000	0	0	0	0	0	0	0	0	0	0	0	0	0
1414	T	G	C	1402	1414	P	0	2000	0	0	0	0	0	0	0	0	0	0	0	0	0	0
1415	C	T	T	1401	1415	P	0	0	0	2000	0	0	0	1	0	0	0	0	0	1	0	0
1416	T	C	T	1400	1416	P	0	2000	0	0	0	0	0	0	0	0	0	0	0	0	0	0
1417	T	T	G	1399	1417	P	0	2000	0	0	0	0	1	0	0	0	0	0	1	0	0	0
1418	G	T	C	1398	1418	P	0	0	2000	0	0	0	0	0	0	0	0	0	0	0	0	0
1419	C	G	C	1397	1419	P	0	0	0	1999	0	0	0	5	0	0	0	0	0	12	0	0
1420	C	C	G	0	1420	U	0	0	0	2000	0	0	0	5	0	1	0	0	0	15	0	1
1421	G	C	A	0	1421	U	0	0	2000	0	0	0	0	0	0	0	0	0	0	0	0	0
1422	A	G	A	0	1422	U	2000	0	0	0	0	0	0	0	0	0	0	0	0	0	0	0
1423	A	A	T	0	1423	U	2000	0	0	0	1	0	0	0	0	0	2	0	0	0	0	0
1424	T	A	A	0	1424	U	0	2000	0	0	0	0	1	0	0	0	0	0	1	0	0	0
1425	A	T	C	0	1425	U	2000	0	0	0	0	0	0	0	0	0	0	0	0	0	0	0
1426	C	A	C	0	1426	U	0	0	0	2000	0	0	0	8	0	0	0	0	0	18	0	0
1427	C	C	A	0	1427	U	0	0	0	1994	0	0	0	6	0	0	0	0	0	14	0	0
1428	A	C	T	0	1428	U	2000	0	0	0	0	0	0	0	0	0	0	0	0	0	0	0
1429	T	A	A	0	1429	U	0	2000	0	0	0	0	0	0	0	0	0	0	0	0	0	0
1430	A	T	A	0	1430	U	2000	0	0	0	1	0	0	0	0	0	1	0	0	0	0	0
1431	A	A	T	0	1431	U	2000	0	0	0	1	0	0	0	0	1	1	0	0	0	0	1
1432	T	A	G	0	1432	U	0	1998	0	0	0	0	3	0	0	0	0	0	4	0	0	0
1433	G	T	A	0	1433	U	0	0	2000	0	0	1	0	0	0	0	0	1	0	0	0	0
1434	A	G	A	0	1434	U	2000	0	0	0	0	0	0	0	0	0	0	0	0	0	0	0
1435	A	A	T	0	1435	U	2000	0	0	0	0	0	0	0	0	0	0	0	0	0	0	0
1436	T	A	C	0	1436	U	0	2000	0	0	0	0	0	0	0	0	0	0	0	0	0	0
1437	C	T	T	0	1437	U	0	0	0	2000	0	0	0	2	0	0	0	0	0	5	0	0
1438	T	C	G	0	1438	U	0	2000	0	0	0	0	0	0	0	1	0	0	0	0	0	1
1439	G	T	G	0	1439	U	0	0	1996	0	0	1	0	0	3	3	0	1	0	0	0	6
1440	G	G	C	0	1440	U	0	0	1995	0	0	1	0	0	1	1	0	5	0	0	0	1
1441	C	G	T	0	1441	U	0	0	0	1998	0	0	0	8	0	0	0	0	0	13	0	0
1442	T	C	T	0	1442	U	0	2000	0	0	0	0	2	0	0	0	0	0	2	0	0	0
1443	T	T	G	0	1443	U	0	2000	0	0	0	0	1	0	0	0	0	0	1	0	0	0
1444	G	T	A	0	1444	U	0	0	2000	0	0	2	0	0	0	0	0	3	0	0	0	0
1445	A	G	A	0	1445	U	2000	0	0	0	1	0	0	0	0	0	1	0	0	0	0	0
1446	A	A	A	0	1446	U	2000	0	0	0	0	0	0	0	0	0	0	0	0	0	0	0
1447	A	A	A	0	1447	U	2000	0	0	0	0	0	0	0	0	1	0	0	0	0	0	2
1448	A	A	C	1468	1448	P	2000	0	0	0	0	0	0	0	0	1	0	0	0	0	0	1
1449	C	A	C	1467	1449	P	0	0	0	1999	0	0	0	1	0	0	0	0	0	1	0	0
1450	C	C	A	1466	1450	P	0	0	0	2000	0	0	0	2	0	1	0	0	0	2	0	1
1451	A	C	T	1465	1451	P	2000	0	0	0	0	0	0	0	0	0	0	0	0	0	0	0
1452	T	A	T	1464	1452	P	0	2000	0	0	0	0	1	0	0	0	0	0	3	0	0	0
1453	T	T	C	1463	1453	P	0	2000	0	0	0	0	2	0	0	0	0	0	2	0	0	0
1454	C	T	T	1462	1454	P	0	0	0	2000	0	0	0	2	0	0	0	0	0	2	0	0
1455	T	C	T	1461	1455	P	0	2000	0	0	0	0	0	0	0	2	0	0	0	0	0	3
1456	T	T	C	1460	1456	P	0	2000	0	0	0	0	0	0	0	1	0	0	0	0	0	1
1457	C	T	G	0	1457	U	0	0	0	1995	0	0	0	8	0	0	0	0	0	29	0	0
1458	G	C	T	0	1458	U	0	0	1999	0	0	2	0	0	1	1	0	2	0	0	0	1
1459	T	G	A	0	1459	U	0	1999	0	0	0	0	1	0	0	0	0	0	1	0	0	0
1460	A	T	A	1456	1460	P	1999	0	0	0	0	0	0	0	0	0	0	0	0	0	0	0
1461	A	A	G	1455	1461	P	2000	0	0	0	4	0	0	0	0	0	9	0	0	0	0	0
1462	G	A	G	1454	1462	P	0	0	2000	0	0	0	0	0	1	1	0	0	0	0	0	1
1463	G	G	G	1453	1463	P	0	0	1995	0	0	3	0	0	1	1	0	9	0	0	0	1
1464	G	G	T	1452	1464	P	0	0	1999	0	0	1	0	0	0	0	0	1	0	0	0	0
1465	T	G	G	1451	1465	P	0	2000	0	0	0	0	0	0	0	0	0	0	0	0	0	0
1466	G	T	G	1450	1466	P	0	0	2000	0	0	0	0	0	1	1	0	0	0	0	0	1
1467	G	G	T	1449	1467	P	0	0	2000	0	0	0	0	0	0	0	0	0	0	0	0	0
1468	T	G	C	1448	1468	P	0	2000	0	0	0	0	1	0	0	1	0	0	1	0	0	7
1469	C	T	G	1944	1469	P	0	0	0	1998	0	0	0	6	0	0	0	0	0	7	0	0
1470	G	C	C	1943	1470	P	0	0	2000	0	0	1	0	0	0	0	0	1	0	0	0	0
1471	C	G	A	1942	1471	P	0	0	0	1998	0	0	0	8	0	1	0	0	0	28	0	1
1472	A	C	C	1941	1472	P	2000	0	0	0	1	0	0	0	0	0	1	0	0	0	0	0
1473	C	A	T	1940	1473	P	0	0	0	1998	0	0	0	9	0	0	0	0	0	33	0	0
1474	T	C	A	0	1474	U	0	2000	0	0	0	0	0	0	0	0	0	0	0	0	0	0
1475	A	T	T	0	1475	U	2000	0	0	0	1	0	0	0	0	0	3	0	0	0	0	0
1476	T	A	T	0	1476	U	0	2000	0	0	0	0	1	0	0	0	0	0	1	0	0	0
1477	T	T	G	0	1477	U	0	2000	0	0	0	0	0	0	0	3	0	0	0	0	0	3
1478	G	T	C	1489	1478	P	0	0	2000	0	0	0	0	0	0	0	0	0	0	0	0	0
1479	C	G	C	1488	1479	P	0	0	0	2000	0	0	0	4	0	0	0	0	0	4	0	0
1480	C	C	T	1487	1480	P	0	0	0	1999	0	0	0	4	0	1	0	0	0	5	0	1
1481	T	C	T	1486	1481	P	0	2000	0	0	0	0	0	0	0	0	0	0	0	0	0	0
1482	T	T	T	0	1482	U	0	1999	0	0	0	0	1	0	0	1	0	0	1	0	0	1
1483	T	T	G	0	1483	U	0	2000	0	0	0	0	1	0	0	2	0	0	1	0	0	2
1484	G	T	G	0	1484	U	0	0	2000	0	0	0	0	0	0	0	0	0	0	0	0	0
1485	G	G	A	0	1485	U	0	0	2000	0	0	0	0	0	0	0	0	0	0	0	0	0
1486	A	G	G	1481	1486	P	2000	0	0	0	3	0	0	0	0	0	5	0	0	0	0	0
1487	G	A	G	1480	1487	P	0	0	2000	0	0	1	0	0	1	1	0	1	0	0	0	1
1488	G	G	C	1479	1488	P	0	0	2000	0	0	0	0	0	0	0	0	0	0	0	0	0
1489	C	G	T	1478	1489	P	0	0	0	2000	0	0	0	3	0	0	0	0	0	4	0	0
1490	T	C	G	0	1490	U	0	2000	0	0	0	0	0	0	0	0	0	0	0	0	0	0
1491	G	T	T	1572	1491	P	0	0	2000	0	0	0	0	0	0	0	0	0	0	0	0	0
1492	T	G	G	1571	1492	P	0	2000	0	0	0	0	1	0	0	0	0	0	1	0	0	0
1493	G	T	T	1570	1493	P	0	0	2000	0	0	1	0	0	0	0	0	1	0	0	0	0
1494	T	G	G	1569	1494	P	0	2000	0	0	0	0	1	0	0	0	0	0	2	0	0	0
1495	G	T	T	1567	1495	P	0	0	2000	0	0	1	0	0	3	3	0	1	0	0	0	6
1496	T	G	T	1566	1496	P	0	2000	0	0	0	0	0	0	0	0	0	0	0	0	0	0
1497	T	T	C	1565	1497	P	0	2000	0	0	0	0	0	0	0	0	0	0	0	0	0	0
1498	C	T	T	0	1498	U	0	0	0	2000	0	0	0	1	0	0	0	0	0	2	0	0
1499	T	C	C	0	1499	U	0	2000	0	0	0	0	0	0	0	0	0	0	0	0	0	0
1500	C	T	T	1560	1500	P	0	0	0	1999	0	0	0	0	0	1	0	0	0	0	0	1
1501	T	C	T	1559	1501	P	0	2000	0	0	0	0	1	0	0	1	0	0	1	0	0	6
1502	T	T	A	1558	1502	P	0	2000	0	0	0	0	0	0	0	0	0	0	0	0	0	0
1503	A	T	T	1557	1503	P	2000	0	0	0	0	0	0	0	0	0	0	0	0	0	0	0
1504	T	A	G	1556	1504	P	0	2000	0	0	0	0	1	0	0	0	0	0	1	0	0	0
1505	G	T	T	1555	1505	P	0	0	2000	0	0	0	0	0	0	0	0	0	0	0	0	0
1506	T	G	T	1554	1506	P	0	2000	0	0	0	0	1	0	0	0	0	0	1	0	0	0
1507	T	T	G	1553	1507	P	0	2000	0	0	0	0	1	0	0	0	0	0	5	0	0	0
1508	G	T	G	1552	1508	P	0	0	2000	0	0	2	0	0	0	0	0	2	0	0	0	0
1509	G	G	T	1551	1509	P	0	0	2000	0	0	0	0	0	0	0	0	0	0	0	0	0
1510	T	G	T	1550	1510	P	0	2000	0	0	0	0	0	0	0	0	0	0	0	0	0	0
1511	T	T	G	0	1511	U	0	2000	0	0	0	0	0	0	0	0	0	0	0	0	0	0
1512	G	T	C	1549	1512	P	0	0	2000	0	0	0	0	0	0	0	0	0	0	0	0	0
1513	C	G	C	1548	1513	P	0	0	0	1999	0	0	0	4	0	0	0	0	0	5	0	0
1514	C	C	A	0	1514	U	0	0	0	1999	0	0	0	5	0	0	0	0	0	32	0	0
1515	A	C	T	0	1515	U	1994	0	0	0	3	0	0	0	0	0	8	0	0	0	0	0
1516	T	A	A	0	1516	U	0	2000	0	0	0	0	2	0	0	0	0	0	2	0	0	0
1517	A	T	A	0	1517	U	2000	0	0	0	0	0	0	0	0	0	0	0	0	0	0	0
1518	A	A	C	0	1518	U	2000	0	0	0	0	0	0	0	0	0	0	0	0	0	0	0
1519	C	A	A	1544	1519	P	0	0	0	2000	0	0	0	5	0	0	0	0	0	8	0	0
1520	A	C	A	1543	1520	P	2000	0	0	0	1	0	0	0	0	0	1	0	0	0	0	0
1521	A	A	G	0	1521	U	2000	0	0	0	1	0	0	0	0	0	2	0	0	0	0	0
1522	G	A	T	1541	1522	P	0	0	2000	0	0	1	0	0	0	0	0	1	0	0	0	0
1523	T	G	G	1540	1523	P	0	2000	0	0	0	0	0	0	0	0	0	0	0	0	0	0
1524	G	T	T	1539	1524	P	0	0	2000	0	0	0	0	0	0	0	0	0	0	0	0	0
1525	T	G	G	0	1525	U	0	2000	0	0	0	0	1	0	0	0	0	0	1	0	0	0
1526	G	T	C	1536	1526	P	0	0	2000	0	0	0	0	0	0	0	0	0	0	0	0	0
1527	C	G	C	1535	1527	P	0	0	0	2000	0	0	0	0	0	0	0	0	0	0	0	0
1528	C	C	T	1534	1528	P	0	0	0	2000	0	0	0	0	0	1	0	0	0	0	0	3
1529	T	C	A	0	1529	U	0	2000	0	0	0	0	1	0	0	0	0	0	1	0	0	0
1530	A	T	T	0	1530	U	2000	0	0	0	0	0	0	0	0	0	0	0	0	0	0	0
1531	T	A	T	0	1531	U	0	2000	0	0	0	0	1	0	0	0	0	0	2	0	0	0
1532	T	T	G	0	1532	U	0	2000	0	0	0	0	0	0	0	0	0	0	0	0	0	0
1533	G	T	G	0	1533	U	0	0	2000	0	0	0	0	0	0	0	0	0	0	0	0	0
1534	G	G	G	1528	1534	P	0	0	2000	0	0	0	0	0	0	0	0	0	0	0	0	0
1535	G	G	T	1527	1535	P	0	0	1999	0	0	3	0	0	0	0	0	3	0	0	0	0
1536	T	G	T	1526	1536	P	0	2000	0	0	0	0	0	0	0	0	0	0	0	0	0	0
1537	T	T	C	0	1537	U	0	2000	0	0	0	0	2	0	0	0	0	0	3	0	0	0
1538	C	T	C	0	1538	U	0	0	0	2000	0	0	0	0	0	0	0	0	0	0	0	0
1539	C	C	A	1524	1539	P	0	0	0	2000	0	0	0	0	0	0	0	0	0	0	0	0
1540	A	C	C	1523	1540	P	2000	0	0	0	0	0	0	0	0	0	0	0	0	0	0	0
1541	C	A	G	1522	1541	P	0	0	0	2000	0	0	0	0	0	0	0	0	0	0	0	0
1542	G	C	T	0	1542	U	0	0	2000	0	0	0	0	0	1	1	0	0	0	0	0	1
1543	T	G	G	1520	1543	P	0	2000	0	0	0	0	0	0	0	0	0	0	0	0	0	0
1544	G	T	C	1519	1544	P	0	0	2000	0	0	0	0	0	0	0	0	0	0	0	0	0
1545	C	G	T	0	1545	U	0	0	0	2000	0	0	0	3	0	0	0	0	0	4	0	0
1546	T	C	A	0	1546	U	0	2000	0	0	0	0	0	0	0	0	0	0	0	0	0	0
1547	A	T	G	0	1547	U	1998	0	0	0	4	0	0	0	0	0	4	0	0	0	0	0
1548	G	A	C	1513	1548	P	0	0	2000	0	0	2	0	0	0	0	0	2	0	0	0	0
1549	C	G	G	1512	1549	P	0	0	0	1999	0	0	0	3	0	0	0	0	0	10	0	0
1550	G	C	C	1510	1550	P	0	0	1999	0	0	1	0	0	0	0	0	1	0	0	0	0
1551	C	G	T	1509	1551	P	0	0	0	2000	0	0	0	2	0	0	0	0	0	2	0	0
1552	T	C	A	1508	1552	P	0	2000	0	0	0	0	0	0	0	0	0	0	0	0	0	0
1553	A	T	A	1507	1553	P	2000	0	0	0	0	0	0	0	0	0	0	0	0	0	0	0
1554	A	A	C	1506	1554	P	2000	0	0	0	0	0	0	0	0	0	0	0	0	0	0	0
1555	C	A	A	1505	1555	P	0	0	0	1999	0	0	0	2	0	0	0	0	0	2	0	0
1556	A	C	T	1504	1556	P	2000	0	0	0	0	0	0	0	0	0	0	0	0	0	0	0
1557	T	A	A	1503	1557	P	0	2000	0	0	0	0	0	0	0	0	0	0	0	0	0	0
1558	A	T	G	1502	1558	P	2000	0	0	0	2	0	0	0	0	0	4	0	0	0	0	0
1559	G	A	G	1501	1559	P	0	0	2000	0	0	1	0	0	1	1	0	3	0	0	0	1
1560	G	G	T	1500	1560	P	0	0	2000	0	0	0	0	0	0	0	0	0	0	0	0	0
1561	T	G	T	0	1561	U	0	1999	0	0	0	0	1	0	0	0	0	0	1	0	0	0
1562	T	T	G	0	1562	U	0	1997	0	0	0	0	1	0	0	2	0	0	3	0	0	3
1563	G	T	T	0	1563	U	0	0	2000	0	0	2	0	0	0	0	0	7	0	0	0	0
1564	T	G	A	0	1564	U	0	2000	0	0	0	0	1	0	0	0	0	0	2	0	0	0
1565	A	T	A	1497	1565	P	2000	0	0	0	1	0	0	0	0	0	1	0	0	0	0	0
1566	A	A	C	1496	1566	P	2000	0	0	0	0	0	0	0	0	0	0	0	0	0	0	0
1567	C	A	C	1495	1567	P	0	0	0	2000	0	0	0	4	0	0	0	0	0	5	0	0
1568	C	C	A	0	1568	U	0	0	0	2000	0	0	0	1	0	0	0	0	0	2	0	0
1569	A	C	T	1494	1569	P	2000	0	0	0	0	0	0	0	0	0	0	0	0	0	0	0
1570	T	A	A	1493	1570	P	0	2000	0	0	0	0	4	0	0	0	0	0	6	0	0	0
1571	A	T	C	1492	1571	P	2000	0	0	0	1	0	0	0	0	0	1	0	0	0	0	0
1572	C	A	A	1491	1572	P	0	0	0	1999	0	0	0	2	0	0	0	0	0	2	0	0
1573	A	C	G	0	1573	U	2000	0	0	0	0	0	0	0	0	0	0	0	0	0	0	0
1574	G	A	G	1628	1574	P	0	0	2000	0	0	1	0	0	0	0	0	1	0	0	0	0
1575	G	G	T	1627	1575	P	0	0	2000	0	0	0	0	0	0	0	0	0	0	0	0	0
1576	T	G	G	0	1576	U	0	1999	0	0	0	0	1	0	0	0	0	0	1	0	0	0
1577	G	T	T	1625	1577	P	0	0	2000	0	0	3	0	0	0	0	0	3	0	0	0	0
1578	T	G	T	1624	1578	P	0	2000	0	0	0	0	2	0	0	0	0	0	2	0	0	0
1579	T	T	G	0	1579	U	0	2000	0	0	0	0	0	0	0	0	0	0	0	0	0	0
1580	G	T	T	0	1580	U	0	0	2000	0	0	1	0	0	0	0	0	2	0	0	0	0
1581	T	G	T	1621	1581	P	0	2000	0	0	0	0	0	0	0	0	0	0	0	0	0	0
1582	T	T	G	1620	1582	P	0	2000	0	0	0	0	0	0	0	0	0	0	0	0	0	0
1583	G	T	G	0	1583	U	0	0	2000	0	0	1	0	0	0	0	0	1	0	0	0	0
1584	G	G	A	1618	1584	P	0	0	1999	0	0	1	0	0	0	0	0	1	0	0	0	0
1585	A	G	G	1617	1585	P	2000	0	0	0	1	0	0	0	0	1	1	0	0	0	0	28
1586	G	A	A	1616	1586	P	0	0	2000	0	0	0	0	0	0	0	0	0	0	0	0	0
1587	A	G	A	1615	1587	P	2000	0	0	0	0	0	0	0	0	0	0	0	0	0	0	0
1588	A	A	G	1614	1588	P	2000	0	0	0	2	0	0	0	0	0	4	0	0	0	0	0
1589	G	A	G	1613	1589	P	0	0	1999	0	0	3	0	0	1	1	0	4	0	0	0	1
1590	G	G	T	1612	1590	P	0	0	1996	0	0	5	0	0	1	1	0	17	0	0	0	3
1591	T	G	T	1611	1591	P	0	2000	0	0	0	0	1	0	0	0	0	0	1	0	0	0
1592	T	T	C	1610	1592	P	0	1998	0	0	0	0	4	0	0	0	0	0	6	0	0	0
1593	C	T	C	0	1593	U	0	0	0	1993	0	0	0	7	0	1	0	0	0	31	0	1
1594	C	C	G	0	1594	U	0	0	0	1999	0	0	0	8	0	1	0	0	0	37	0	1
1595	G	C	A	0	1595	U	0	0	2000	0	0	1	0	0	0	0	0	1	0	0	0	0
1596	A	G	A	0	1596	U	2000	0	0	0	2	0	0	0	0	0	2	0	0	0	0	0
1597	A	A	G	0	1597	U	2000	0	0	0	2	0	0	0	0	0	2	0	0	0	0	0
1598	G	A	G	0	1598	U	0	0	1999	0	0	3	0	0	2	2	0	3	0	0	0	2
1599	G	G	T	1609	1599	P	0	0	2000	0	0	1	0	0	3	3	0	1	0	0	0	3
1600	T	G	C	1608	1600	P	0	2000	0	0	0	0	0	0	0	0	0	0	0	0	0	0
1601	C	T	T	1607	1601	P	0	0	0	1998	0	0	0	6	0	0	0	0	0	10	0	0
1602	T	C	T	0	1602	U	0	2000	0	0	0	0	0	0	0	0	0	0	0	0	0	0
1603	T	T	A	0	1603	U	0	2000	0	0	0	0	1	0	0	0	0	0	1	0	0	0
1604	A	T	A	0	1604	U	2000	0	0	0	0	0	0	0	0	0	0	0	0	0	0	0
1605	A	A	T	0	1605	U	1993	0	0	0	0	0	0	0	0	0	0	0	0	0	0	0
1606	T	A	G	0	1606	U	0	1992	0	0	0	0	4	0	0	0	0	0	4	0	0	0
1607	G	T	A	1601	1607	P	0	0	1993	0	0	0	0	0	0	0	0	0	0	0	0	0
1608	A	G	C	1600	1608	P	2000	0	0	0	1	0	0	0	0	0	2	0	0	0	0	0
1609	C	A	A	1599	1609	P	0	0	0	1999	0	0	0	6	0	0	0	0	0	14	0	0
1610	A	C	A	1592	1610	P	1999	0	0	0	1	0	0	0	0	0	1	0	0	0	0	0
1611	A	A	C	1591	1611	P	2000	0	0	0	0	0	0	0	0	0	0	0	0	0	0	0
1612	C	A	C	1590	1612	P	0	0	0	1999	0	0	0	3	0	1	0	0	0	4	0	2
1613	C	C	T	1589	1613	P	0	0	0	1997	0	0	0	7	0	3	0	0	0	9	0	3
1614	T	C	T	1588	1614	P	0	2000	0	0	0	0	0	0	0	0	0	0	0	0	0	0
1615	T	T	C	1587	1615	P	0	2000	0	0	0	0	0	0	0	0	0	0	0	0	0	0
1616	C	T	T	1586	1616	P	0	0	0	1999	0	0	0	3	0	0	0	0	0	4	0	0
1617	T	C	T	1585	1617	P	0	2000	0	0	0	0	1	0	0	0	0	0	2	0	0	0
1618	T	T	G	1584	1618	P	0	2000	0	0	0	0	1	0	0	0	0	0	1	0	0	0
1619	G	T	A	0	1619	U	0	0	2000	0	0	0	0	0	0	0	0	0	0	0	0	0
1620	A	G	A	1582	1620	P	2000	0	0	0	0	0	0	0	0	1	0	0	0	0	0	1
1621	A	A	A	1581	1621	P	2000	0	0	0	0	0	0	0	0	0	0	0	0	0	0	0
1622	A	A	T	0	1622	U	2000	0	0	0	1	0	0	0	0	0	1	0	0	0	0	0
1623	T	A	A	0	1623	U	0	1999	0	0	0	0	4	0	0	0	0	0	5	0	0	0
1624	A	T	C	1578	1624	P	2000	0	0	0	1	0	0	0	0	0	1	0	0	0	0	0
1625	C	A	T	1577	1625	P	0	0	0	1999	0	0	0	4	0	1	0	0	0	7	0	4
1626	T	C	C	0	1626	U	0	2000	0	0	0	0	0	0	0	0	0	0	0	0	0	0
1627	C	T	C	1575	1627	P	0	0	0	1999	0	0	0	7	0	0	0	0	0	9	0	0
1628	C	C	A	1574	1628	P	0	0	0	2000	0	0	0	0	0	1	0	0	0	0	0	1
1629	A	C	A	0	1629	U	2000	0	0	0	1	0	0	0	0	0	1	0	0	0	0	0
1630	A	A	A	0	1630	U	2000	0	0	0	1	0	0	0	0	0	5	0	0	0	0	0
1631	A	A	A	0	1631	U	2000	0	0	0	0	0	0	0	0	0	0	0	0	0	0	0
1632	A	A	A	0	1632	U	2000	0	0	0	0	0	0	0	0	0	0	0	0	0	0	0
1633	A	A	G	0	1633	U	2000	0	0	0	1	0	0	0	0	0	1	0	0	0	0	0
1634	G	A	A	0	1634	U	0	0	2000	0	0	0	0	0	0	0	0	0	0	0	0	0
1635	A	G	G	0	1635	U	2000	0	0	0	0	0	0	0	0	0	0	0	0	0	0	0
1636	G	A	A	0	1636	U	0	0	2000	0	0	1	0	0	0	0	0	4	0	0	0	0
1637	A	G	A	1666	1637	P	2000	0	0	0	0	0	0	0	0	0	0	0	0	0	0	0
1638	A	A	A	1665	1638	P	2000	0	0	0	0	0	0	0	0	0	0	0	0	0	0	0
1639	A	A	G	1664	1639	P	2000	0	0	0	0	0	0	0	0	1	0	0	0	0	0	1
1640	G	A	T	1663	1640	P	0	0	2000	0	0	0	0	0	0	0	0	0	0	0	0	0
1641	T	G	C	1662	1641	P	0	2000	0	0	0	0	0	0	0	0	0	0	0	0	0	0
1642	C	T	A	1661	1642	P	0	0	0	2000	0	0	0	1	0	0	0	0	0	1	0	0
1643	A	C	A	1660	1643	P	1997	0	0	0	2	0	0	0	0	2	2	0	0	0	0	41
1644	A	A	C	0	1644	U	2000	0	0	0	1	0	0	0	0	0	1	0	0	0	0	0
1645	C	A	A	0	1645	U	0	0	0	2000	0	0	0	3	0	1	0	0	0	3	0	1
1646	A	C	T	0	1646	U	2000	0	0	0	1	0	0	0	0	0	1	0	0	0	0	0
1647	T	A	C	1659	1647	P	0	2000	0	0	0	0	0	0	0	0	0	0	0	0	0	0
1648	C	T	A	1658	1648	P	0	0	0	2000	0	0	0	1	0	0	0	0	0	1	0	0
1649	A	C	A	1657	1649	P	2000	0	0	0	0	0	0	0	0	0	0	0	0	0	0	0
1650	A	A	T	1656	1650	P	2000	0	0	0	0	0	0	0	0	1	0	0	0	0	0	1
1651	T	A	A	0	1651	U	0	2000	0	0	0	0	0	0	0	0	0	0	0	0	0	0
1652	A	T	T	0	1652	U	2000	0	0	0	1	0	0	0	0	0	1	0	0	0	0	0
1653	T	A	T	0	1653	U	0	2000	0	0	0	0	0	0	0	0	0	0	0	0	0	0
1654	T	T	G	0	1654	U	0	2000	0	0	0	0	0	0	0	0	0	0	0	0	0	0
1655	G	T	T	0	1655	U	0	0	2000	0	0	0	0	0	0	0	0	0	0	0	0	0
1656	T	G	T	1650	1656	P	0	2000	0	0	0	0	0	0	0	0	0	0	0	0	0	0
1657	T	T	G	1649	1657	P	0	2000	0	0	0	0	0	0	0	0	0	0	0	0	0	0
1658	G	T	G	1648	1658	P	0	0	1999	0	0	2	0	0	0	0	0	2	0	0	0	0
1659	G	G	T	1647	1659	P	0	0	2000	0	0	1	0	0	1	1	0	1	0	0	0	1
1660	T	G	G	1643	1660	P	0	2000	0	0	0	0	0	0	0	0	0	0	0	0	0	0
1661	G	T	A	1642	1661	P	0	0	1998	0	0	2	0	0	2	2	0	2	0	0	0	2
1662	A	G	C	1641	1662	P	2000	0	0	0	3	0	0	0	0	1	3	0	0	0	0	1
1663	C	A	T	1640	1663	P	0	0	0	2000	0	0	0	2	0	0	0	0	0	4	0	0
1664	T	C	T	1639	1664	P	0	2000	0	0	0	0	0	0	0	0	0	0	0	0	0	0
1665	T	T	T	1638	1665	P	0	2000	0	0	0	0	0	0	0	0	0	0	0	0	0	0
1666	T	T	A	1637	1666	P	0	2000	0	0	0	0	0	0	0	0	0	0	0	0	0	0
1667	A	T	A	0	1667	U	2000	0	0	0	0	0	0	0	0	0	0	0	0	0	0	0
1668	A	A	A	0	1668	U	2000	0	0	0	1	0	0	0	0	0	1	0	0	0	0	0
1669	A	A	C	0	1669	U	2000	0	0	0	0	0	0	0	0	0	0	0	0	0	0	0
1670	C	A	T	0	1670	U	0	0	0	1997	0	0	0	5	0	0	0	0	0	9	0	0
1671	T	C	T	0	1671	U	0	2000	0	0	0	0	0	0	0	0	0	0	0	0	0	0
1672	T	T	A	0	1672	U	0	2000	0	0	0	0	0	0	0	0	0	0	0	0	0	0
1673	A	T	A	0	1673	U	2000	0	0	0	0	0	0	0	0	0	0	0	0	0	0	0
1674	A	A	T	0	1674	U	2000	0	0	0	0	0	0	0	0	0	0	0	0	0	0	0
1675	T	A	G	0	1675	U	0	2000	0	0	0	0	2	0	0	0	0	0	2	0	0	0
1676	G	T	A	1707	1676	P	0	0	2000	0	0	0	0	0	0	0	0	0	0	0	0	0
1677	A	G	A	1705	1677	P	2000	0	0	0	0	0	0	0	0	1	0	0	0	0	0	1
1678	A	A	G	1704	1678	P	2000	0	0	0	1	0	0	0	0	0	1	0	0	0	0	0
1679	G	A	A	1703	1679	P	0	0	2000	0	0	0	0	0	0	0	0	0	0	0	0	0
1680	A	G	G	1702	1680	P	2000	0	0	0	0	0	0	0	0	0	0	0	0	0	0	0
1681	G	A	A	1701	1681	P	0	0	2000	0	0	4	0	0	1	1	0	8	0	0	0	1
1682	A	G	T	1700	1682	P	2000	0	0	0	0	0	0	0	0	0	0	0	0	0	0	0
1683	T	A	C	1699	1683	P	0	2000	0	0	0	0	3	0	0	0	0	0	12	0	0	0
1684	C	T	G	0	1684	U	0	0	0	1995	0	0	0	7	0	1	0	0	0	44	0	1
1685	G	C	C	1698	1685	P	0	0	1999	0	0	2	0	0	0	0	0	2	0	0	0	0
1686	C	G	C	1697	1686	P	0	0	0	2000	0	0	0	3	0	0	0	0	0	3	0	0
1687	C	C	A	1696	1687	P	0	0	0	2000	0	0	0	2	0	0	0	0	0	7	0	0
1688	A	C	T	1695	1688	P	2000	0	0	0	0	0	0	0	0	0	0	0	0	0	0	0
1689	T	A	T	0	1689	U	0	2000	0	0	0	0	0	0	0	0	0	0	0	0	0	0
1690	T	T	A	0	1690	U	0	2000	0	0	0	0	1	0	0	0	0	0	1	0	0	0
1691	A	T	T	0	1691	U	2000	0	0	0	0	0	0	0	0	0	0	0	0	0	0	0
1692	T	A	T	0	1692	U	0	2000	0	0	0	0	0	0	0	0	0	0	0	0	0	0
1693	T	T	T	0	1693	U	0	2000	0	0	0	0	0	0	0	0	0	0	0	0	0	0
1694	T	T	T	0	1694	U	0	2000	0	0	0	0	0	0	0	0	0	0	0	0	0	0
1695	T	T	G	1688	1695	P	0	2000	0	0	0	0	0	0	0	0	0	0	0	0	0	0
1696	G	T	G	1687	1696	P	0	0	2000	0	0	0	0	0	0	0	0	0	0	0	0	0
1697	G	G	C	1686	1697	P	0	0	2000	0	0	0	0	0	0	0	0	0	0	0	0	0
1698	C	G	A	1685	1698	P	0	0	0	2000	0	0	0	0	0	0	0	0	0	0	0	0
1699	A	C	T	1683	1699	P	2000	0	0	0	2	0	0	0	0	0	2	0	0	0	0	0
1700	T	A	C	1682	1700	P	0	2000	0	0	0	0	1	0	0	1	0	0	1	0	0	1
1701	C	T	T	1681	1701	P	0	0	0	2000	0	0	0	1	0	0	0	0	0	2	0	0
1702	T	C	T	1680	1702	P	0	2000	0	0	0	0	0	0	0	0	0	0	0	0	0	0
1703	T	T	T	1679	1703	P	0	1999	0	0	0	0	1	0	0	0	0	0	1	0	0	0
1704	T	T	T	1678	1704	P	0	2000	0	0	0	0	0	0	0	0	0	0	0	0	0	0
1705	T	T	T	1677	1705	P	0	2000	0	0	0	0	2	0	0	0	0	0	2	0	0	0
1706	T	T	C	0	1706	U	0	2000	0	0	0	0	0	0	0	1	0	0	0	0	0	1
1707	C	T	T	1676	1707	P	0	0	0	2000	0	0	0	0	0	0	0	0	0	0	0	0
1708	T	C	G	0	1708	U	0	2000	0	0	0	0	1	0	0	0	0	0	1	0	0	0
1709	G	T	C	0	1709	U	0	0	2000	0	0	0	0	0	1	1	0	0	0	0	0	1
1710	C	G	T	0	1710	U	0	0	0	2000	0	0	0	4	0	0	0	0	0	7	0	0
1711	T	C	T	1732	1711	P	0	2000	0	0	0	0	0	0	0	1	0	0	0	0	0	1
1712	T	T	C	1731	1712	P	0	2000	0	0	0	0	0	0	0	0	0	0	0	0	0	0
1713	C	T	C	1730	1713	P	0	0	0	2000	0	0	0	1	0	0	0	0	0	1	0	0
1714	C	C	A	1729	1714	P	0	0	0	2000	0	0	0	1	0	0	0	0	0	1	0	0
1715	A	C	C	1728	1715	P	2000	0	0	0	0	0	0	0	0	0	0	0	0	0	0	0
1716	C	A	A	1727	1716	P	0	0	0	2000	0	0	0	1	0	1	0	0	0	1	0	1
1717	A	C	A	1726	1717	P	2000	0	0	0	0	0	0	0	0	0	0	0	0	0	0	0
1718	A	A	G	1725	1718	P	2000	0	0	0	0	0	0	0	0	1	0	0	0	0	0	1
1719	G	A	T	1724	1719	P	0	0	2000	0	0	2	0	0	0	0	0	3	0	0	0	0
1720	T	G	G	0	1720	U	0	2000	0	0	0	0	1	0	0	2	0	0	1	0	0	2
1721	G	T	C	0	1721	U	0	0	2000	0	0	1	0	0	1	1	0	1	0	0	0	1
1722	C	G	T	0	1722	U	0	0	0	1999	0	0	0	6	0	0	0	0	0	11	0	0
1723	T	C	T	0	1723	U	0	2000	0	0	0	0	2	0	0	0	0	0	2	0	0	0
1724	T	T	T	1719	1724	P	0	2000	0	0	0	0	1	0	0	0	0	0	1	0	0	0
1725	T	T	T	1718	1725	P	0	2000	0	0	0	0	0	0	0	1	0	0	0	0	0	1
1726	T	T	G	1717	1726	P	0	2000	0	0	0	0	0	0	0	0	0	0	0	0	0	0
1727	G	T	T	1716	1727	P	0	0	1999	0	0	1	0	0	2	2	0	1	0	0	0	2
1728	T	G	G	1715	1728	P	0	2000	0	0	0	0	0	0	0	0	0	0	0	0	0	0
1729	G	T	G	1714	1729	P	0	0	2000	0	0	5	0	0	0	0	0	8	0	0	0	0
1730	G	G	A	1713	1730	P	0	0	2000	0	0	3	0	0	0	0	0	4	0	0	0	0
1731	A	G	A	1712	1731	P	2000	0	0	0	1	0	0	0	0	0	1	0	0	0	0	0
1732	A	A	A	1711	1732	P	2000	0	0	0	1	0	0	0	0	0	3	0	0	0	0	0
1733	A	A	C	0	1733	U	2000	0	0	0	0	0	0	0	0	0	0	0	0	0	0	0
1734	C	A	T	1742	1734	P	0	0	0	2000	0	0	0	1	0	0	0	0	0	1	0	0
1735	T	C	G	1741	1735	P	0	1999	0	0	0	0	1	0	0	0	0	0	1	0	0	0
1736	G	T	T	0	1736	U	0	0	1999	0	0	2	0	0	0	0	0	2	0	0	0	0
1737	T	G	G	0	1737	U	0	2000	0	0	0	0	2	0	0	0	0	0	2	0	0	0
1738	G	T	A	0	1738	U	0	0	1993	0	0	2	0	0	3	3	0	3	0	0	0	19
1739	A	G	A	0	1739	U	2000	0	0	0	0	0	0	0	0	0	0	0	0	0	0	0
1740	A	A	A	0	1740	U	2000	0	0	0	1	0	0	0	0	0	2	0	0	0	0	0
1741	A	A	G	1735	1741	P	2000	0	0	0	3	0	0	0	0	2	12	0	0	0	0	2
1742	G	A	G	1734	1742	P	0	0	2000	0	0	2	0	0	1	1	0	6	0	0	0	1
1743	G	G	T	1766	1743	P	0	0	2000	0	0	0	0	0	0	0	0	0	0	0	0	0
1744	T	G	T	1765	1744	P	0	2000	0	0	0	0	0	0	0	0	0	0	0	0	0	0
1745	T	T	T	1764	1745	P	0	2000	0	0	0	0	1	0	0	0	0	0	1	0	0	0
1746	T	T	G	1763	1746	P	0	2000	0	0	0	0	1	0	0	0	0	0	1	0	0	0
1747	G	T	G	1762	1747	P	0	0	2000	0	0	0	0	0	1	1	0	0	0	0	0	1
1748	G	G	A	1761	1748	P	0	0	2000	0	0	0	0	0	0	0	0	0	0	0	0	0
1749	A	G	T	1760	1749	P	2000	0	0	0	1	0	0	0	0	0	1	0	0	0	0	0
1750	T	A	T	1759	1750	P	0	2000	0	0	0	0	0	0	0	0	0	0	0	0	0	0
1751	T	T	A	0	1751	U	0	2000	0	0	0	0	0	0	0	0	0	0	0	0	0	0
1752	A	T	T	0	1752	U	2000	0	0	0	1	0	0	0	0	0	1	0	0	0	0	0
1753	T	A	A	0	1753	U	0	2000	0	0	0	0	2	0	0	0	0	0	2	0	0	0
1754	A	T	A	0	1754	U	2000	0	0	0	0	0	0	0	0	0	0	0	0	0	0	0
1755	A	A	A	0	1755	U	2000	0	0	0	1	0	0	0	0	0	1	0	0	0	0	0
1756	A	A	G	0	1756	U	2000	0	0	0	0	0	0	0	0	0	0	0	0	0	0	0
1757	G	A	C	0	1757	U	0	0	2000	0	0	0	0	0	1	1	0	0	0	0	0	1
1758	C	G	A	0	1758	U	0	0	0	1997	0	0	0	8	0	0	0	0	0	21	0	0
1759	A	C	T	1750	1759	P	2000	0	0	0	1	0	0	0	0	1	1	0	0	0	0	1
1760	T	A	T	1749	1760	P	0	2000	0	0	0	0	0	0	0	0	0	0	0	0	0	0
1761	T	T	C	1748	1761	P	0	2000	0	0	0	0	0	0	0	0	0	0	0	0	0	0
1762	C	T	A	1747	1762	P	0	0	0	2000	0	0	0	2	0	0	0	0	0	2	0	0
1763	A	C	A	1746	1763	P	2000	0	0	0	1	0	0	0	0	0	1	0	0	0	0	0
1764	A	A	A	1745	1764	P	2000	0	0	0	0	0	0	0	0	0	0	0	0	0	0	0
1765	A	A	C	1744	1765	P	2000	0	0	0	0	0	0	0	0	0	0	0	0	0	0	0
1766	C	A	A	1743	1766	P	0	0	0	2000	0	0	0	0	0	0	0	0	0	0	0	0
1767	A	C	A	0	1767	U	2000	0	0	0	0	0	0	0	0	0	0	0	0	0	0	0
1768	A	A	A	0	1768	U	2000	0	0	0	0	0	0	0	0	0	0	0	0	0	0	0
1769	A	A	T	0	1769	U	2000	0	0	0	1	0	0	0	0	1	1	0	0	0	0	2
1770	T	A	T	0	1770	U	0	2000	0	0	0	0	0	0	0	0	0	0	0	0	0	0
1771	T	T	G	0	1771	U	0	2000	0	0	0	0	0	0	0	1	0	0	0	0	0	1
1772	G	T	T	0	1772	U	0	0	2000	0	0	2	0	0	0	0	0	3	0	0	0	0
1773	T	G	T	0	1773	U	0	2000	0	0	0	0	0	0	0	0	0	0	0	0	0	0
1774	T	T	G	0	1774	U	0	2000	0	0	0	0	0	0	0	0	0	0	0	0	0	0
1775	G	T	A	0	1775	U	0	0	2000	0	0	0	0	0	0	0	0	0	0	0	0	0
1776	A	G	A	0	1776	U	2000	0	0	0	0	0	0	0	0	0	0	0	0	0	0	0
1777	A	A	T	0	1777	U	2000	0	0	0	2	0	0	0	0	0	2	0	0	0	0	0
1778	T	A	C	0	1778	U	0	2000	0	0	0	0	1	0	0	0	0	0	1	0	0	0
1779	C	T	C	1806	1779	P	0	0	0	2000	0	0	0	0	0	0	0	0	0	0	0	0
1780	C	C	T	1805	1780	P	0	0	0	1999	0	0	0	5	0	0	0	0	0	7	0	0
1781	T	C	G	1804	1781	P	0	2000	0	0	0	0	0	0	0	0	0	0	0	0	0	0
1782	G	T	T	0	1782	U	0	0	2000	0	0	0	0	0	0	0	0	0	0	0	0	0
1783	T	G	G	0	1783	U	0	2000	0	0	0	0	1	0	0	0	0	0	2	0	0	0
1784	G	T	G	0	1784	U	0	0	2000	0	0	1	0	0	0	0	0	14	0	0	0	0
1785	G	G	T	1800	1785	P	0	0	2000	0	0	0	0	0	0	0	0	0	0	0	0	0
1786	T	G	A	1799	1786	P	0	2000	0	0	0	0	0	0	0	0	0	0	0	0	0	0
1787	A	T	A	1798	1787	P	2000	0	0	0	0	0	0	0	0	0	0	0	0	0	0	0
1788	A	A	T	1797	1788	P	2000	0	0	0	0	0	0	0	0	0	0	0	0	0	0	0
1789	T	A	T	1796	1789	P	0	2000	0	0	0	0	1	0	0	0	0	0	1	0	0	0
1790	T	T	T	1795	1790	P	0	2000	0	0	0	0	0	0	0	0	0	0	0	0	0	0
1791	T	T	T	0	1791	U	0	2000	0	0	0	0	1	0	0	0	0	0	2	0	0	0
1792	T	T	A	0	1792	U	0	2000	0	0	0	0	0	0	0	0	0	0	0	0	0	0
1793	A	T	A	0	1793	U	2000	0	0	0	0	0	0	0	0	0	0	0	0	0	0	0
1794	A	A	A	0	1794	U	2000	0	0	0	0	0	0	0	0	0	0	0	0	0	0	0
1795	A	A	G	1790	1795	P	2000	0	0	0	1	0	0	0	0	0	1	0	0	0	0	0
1796	G	A	T	1789	1796	P	0	0	2000	0	0	0	0	0	0	0	0	0	0	0	0	0
1797	T	G	T	1788	1797	P	0	2000	0	0	0	0	0	0	0	0	0	0	0	0	0	0
1798	T	T	A	1787	1798	P	0	2000	0	0	0	0	0	0	0	0	0	0	0	0	0	0
1799	A	T	C	1786	1799	P	2000	0	0	0	0	0	0	0	0	0	0	0	0	0	0	0
1800	C	A	A	1785	1800	P	0	0	0	2000	0	0	0	0	0	1	0	0	0	0	0	2
1801	A	C	A	0	1801	U	2000	0	0	0	0	0	0	0	0	0	0	0	0	0	0	0
1802	A	A	A	0	1802	U	2000	0	0	0	0	0	0	0	0	0	0	0	0	0	0	0
1803	A	A	A	0	1803	U	2000	0	0	0	0	0	0	0	0	1	0	0	0	0	0	1
1804	A	A	G	1781	1804	P	2000	0	0	0	0	0	0	0	0	0	0	0	0	0	0	0
1805	G	A	G	1780	1805	P	0	0	2000	0	0	2	0	0	0	0	0	2	0	0	0	0
1806	G	G	A	1779	1806	P	0	0	2000	0	0	1	0	0	1	1	0	2	0	0	0	1
1807	A	G	A	0	1807	U	1999	0	0	0	1	0	0	0	0	1	2	0	0	0	0	1
1808	A	A	A	0	1808	U	1999	0	0	0	2	0	0	0	0	0	2	0	0	0	0	0
1809	A	A	A	0	1809	U	2000	0	0	0	1	0	0	0	0	0	1	0	0	0	0	0
1810	A	A	G	1930	1810	P	2000	0	0	0	1	0	0	0	0	0	1	0	0	0	0	0
1811	G	A	C	1929	1811	P	0	0	2000	0	0	1	0	0	0	0	0	2	0	0	0	0
1812	C	G	T	1928	1812	P	0	0	0	1993	0	0	0	7	0	0	0	0	0	21	0	0
1813	T	C	A	0	1813	U	0	2000	0	0	0	0	0	0	0	1	0	0	0	0	0	1
1814	A	T	A	0	1814	U	2000	0	0	0	0	0	0	0	0	0	0	0	0	0	0	0
1815	A	A	A	0	1815	U	2000	0	0	0	1	0	0	0	0	0	1	0	0	0	0	0
1816	A	A	A	0	1816	U	2000	0	0	0	1	0	0	0	0	0	2	0	0	0	0	0
1817	A	A	A	0	1817	U	2000	0	0	0	0	0	0	0	0	0	0	0	0	0	0	0
1818	A	A	A	1921	1818	P	2000	0	0	0	2	0	0	0	0	0	2	0	0	0	0	0
1819	A	A	G	1920	1819	P	2000	0	0	0	2	0	0	0	0	0	2	0	0	0	0	0
1820	G	A	G	1919	1820	P	0	0	1999	0	0	10	0	0	1	1	0	110	0	0	0	1
1821	G	G	T	1917	1821	P	0	0	2000	0	0	3	0	0	0	0	0	4	0	0	0	0
1822	T	G	G	1916	1822	P	0	2000	0	0	0	0	2	0	0	0	0	0	4	0	0	0
1823	G	T	C	1915	1823	P	0	0	2000	0	0	0	0	0	0	0	0	0	0	0	0	0
1824	C	G	C	1914	1824	P	0	0	0	2000	0	0	0	3	0	0	0	0	0	3	0	0
1825	C	C	T	0	1825	U	0	0	0	2000	0	0	0	6	0	1	0	0	0	27	0	1
1826	T	C	G	0	1826	U	0	2000	0	0	0	0	0	0	0	0	0	0	0	0	0	0
1827	G	T	G	1910	1827	P	0	0	2000	0	0	0	0	0	0	0	0	0	0	0	0	0
1828	G	G	A	1909	1828	P	0	0	2000	0	0	0	0	0	0	0	0	0	0	0	0	0
1829	A	G	A	1908	1829	P	2000	0	0	0	1	0	0	0	0	0	1	0	0	0	0	0
1830	A	A	T	1907	1830	P	2000	0	0	0	0	0	0	0	0	1	0	0	0	0	0	3
1831	T	A	A	0	1831	U	0	2000	0	0	0	0	0	0	0	0	0	0	0	0	0	0
1832	A	T	T	1905	1832	P	2000	0	0	0	1	0	0	0	0	0	1	0	0	0	0	0
1833	T	A	T	1904	1833	P	0	2000	0	0	0	0	0	0	0	0	0	0	0	0	0	0
1834	T	T	G	1903	1834	P	0	2000	0	0	0	0	0	0	0	0	0	0	0	0	0	0
1835	G	T	G	1902	1835	P	0	0	2000	0	0	0	0	0	0	0	0	0	0	0	0	0
1836	G	G	T	1901	1836	P	0	0	2000	0	0	0	0	0	0	0	0	0	0	0	0	0
1837	T	G	G	1900	1837	P	0	2000	0	0	0	0	0	0	0	0	0	0	0	0	0	0
1838	G	T	A	0	1838	U	0	0	2000	0	0	0	0	0	0	0	0	0	0	0	0	0
1839	A	G	A	0	1839	U	2000	0	0	0	0	0	0	0	0	0	0	0	0	0	0	0
1840	A	A	C	0	1840	U	2000	0	0	0	3	0	0	0	0	0	4	0	0	0	0	0
1841	C	A	A	0	1841	U	0	0	0	2000	0	0	0	0	0	0	0	0	0	0	0	0
1842	A	C	G	0	1842	U	1999	0	0	0	1	0	0	0	0	0	1	0	0	0	0	0
1843	G	A	A	0	1843	U	0	0	2000	0	0	0	0	0	1	2	0	0	0	0	0	3
1844	A	G	A	0	1844	U	2000	0	0	0	1	0	0	0	0	0	1	0	0	0	0	0
1845	A	A	A	0	1845	U	2000	0	0	0	1	0	0	0	0	0	1	0	0	0	0	0
1846	A	A	T	0	1846	U	2000	0	0	0	1	0	0	0	0	0	2	0	0	0	0	0
1847	T	A	C	0	1847	U	0	1999	0	0	0	0	2	0	0	0	0	0	2	0	0	0
1848	C	T	A	1895	1848	P	0	0	0	2000	0	0	0	2	0	0	0	0	0	3	0	0
1849	A	C	A	1894	1849	P	2000	0	0	0	1	0	0	0	0	0	1	0	0	0	0	0
1850	A	A	T	1893	1850	P	2000	0	0	0	0	0	0	0	0	0	0	0	0	0	0	0
1851	T	A	A	1892	1851	P	0	2000	0	0	0	0	2	0	0	0	0	0	2	0	0	0
1852	A	T	C	1891	1852	P	2000	0	0	0	0	0	0	0	0	0	0	0	0	0	0	0
1853	C	A	T	1890	1853	P	0	0	0	2000	0	0	0	2	0	0	0	0	0	2	0	0
1854	T	C	G	0	1854	U	0	2000	0	0	0	0	0	0	0	0	0	0	0	0	0	0
1855	G	T	A	1889	1855	P	0	0	2000	0	0	0	0	0	0	0	0	0	0	0	0	0
1856	A	G	G	1888	1856	P	2000	0	0	0	0	0	0	0	0	0	0	0	0	0	0	0
1857	G	A	T	1887	1857	P	0	0	2000	0	0	3	0	0	0	0	0	5	0	0	0	0
1858	T	G	C	1886	1858	P	0	2000	0	0	0	0	0	0	0	0	0	0	0	0	0	0
1859	C	T	C	1883	1859	P	0	0	0	2000	0	0	0	0	0	0	0	0	0	0	0	0
1860	C	C	T	1882	1860	P	0	0	0	2000	0	0	0	0	0	0	0	0	0	0	0	0
1861	T	C	C	1881	1861	P	0	2000	0	0	0	0	1	0	0	0	0	0	1	0	0	0
1862	C	T	T	1880	1862	P	0	0	0	2000	0	0	0	2	0	0	0	0	0	4	0	0
1863	T	C	T	1879	1863	P	0	2000	0	0	0	0	1	0	0	0	0	0	1	0	0	0
1864	T	T	T	0	1864	U	0	2000	0	0	0	0	0	0	0	1	0	0	0	0	0	2
1865	T	T	A	0	1865	U	0	2000	0	0	0	0	1	0	0	0	0	0	1	0	0	0
1866	A	T	T	1877	1866	P	2000	0	0	0	0	0	0	0	0	0	0	0	0	0	0	0
1867	T	A	G	1876	1867	P	0	2000	0	0	0	0	0	0	0	0	0	0	0	0	0	0
1868	G	T	C	1875	1868	P	0	0	2000	0	0	0	0	0	0	0	0	0	0	0	0	0
1869	C	G	A	1874	1869	P	0	0	0	2000	0	0	0	1	0	0	0	0	0	1	0	0
1870	A	C	T	0	1870	U	2000	0	0	0	1	0	0	0	0	0	1	0	0	0	0	0
1871	T	A	T	0	1871	U	0	2000	0	0	0	0	1	0	0	2	0	0	1	0	0	3
1872	T	T	T	0	1872	U	0	2000	0	0	0	0	0	0	0	1	0	0	0	0	0	1
1873	T	T	G	0	1873	U	0	2000	0	0	0	0	0	0	0	1	0	0	0	0	0	1
1874	G	T	C	1869	1874	P	0	0	2000	0	0	2	0	0	1	1	0	2	0	0	0	5
1875	C	G	A	1868	1875	P	0	0	0	2000	0	0	0	3	0	1	0	0	0	9	0	3
1876	A	C	T	1867	1876	P	2000	0	0	0	1	0	0	0	0	0	1	0	0	0	0	0
1877	T	A	C	1866	1877	P	0	2000	0	0	0	0	2	0	0	0	0	0	3	0	0	0
1878	C	T	A	0	1878	U	0	0	0	1999	0	0	0	2	0	0	0	0	0	2	0	0
1879	A	C	G	1863	1879	P	2000	0	0	0	1	0	0	0	0	0	1	0	0	0	0	0
1880	G	A	A	1862	1880	P	0	0	2000	0	0	0	0	0	0	0	0	0	0	0	0	0
1881	A	G	G	1861	1881	P	2000	0	0	0	1	0	0	0	0	1	1	0	0	0	0	1
1882	G	A	G	1860	1882	P	0	0	2000	0	0	1	0	0	0	0	0	1	0	0	0	0
1883	G	G	C	1859	1883	P	0	0	2000	0	0	2	0	0	1	1	0	3	0	0	0	1
1884	C	G	T	0	1884	U	0	0	0	1999	0	0	0	8	0	1	0	0	0	19	0	1
1885	T	C	G	0	1885	U	0	2000	0	0	0	0	1	0	0	1	0	0	3	0	0	1
1886	G	T	C	1858	1886	P	0	0	1999	0	0	0	0	0	0	0	0	0	0	0	0	0
1887	C	G	T	1857	1887	P	0	0	0	2000	0	0	0	2	0	0	0	0	0	2	0	0
1888	T	C	C	1856	1888	P	0	2000	0	0	0	0	0	0	0	0	0	0	0	0	0	0
1889	C	T	G	1855	1889	P	0	0	0	1999	0	0	0	1	0	1	0	0	0	1	0	1
1890	G	C	T	1853	1890	P	0	0	2000	0	0	3	0	0	0	0	0	5	0	0	0	0
1891	T	G	G	1852	1891	P	0	2000	0	0	0	0	0	0	0	0	0	0	0	0	0	0
1892	G	T	T	1851	1892	P	0	0	1999	0	0	2	0	0	0	0	0	2	0	0	0	0
1893	T	G	T	1850	1893	P	0	2000	0	0	0	0	1	0	0	0	0	0	12	0	0	0
1894	T	T	G	1849	1894	P	0	2000	0	0	0	0	1	0	0	0	0	0	1	0	0	0
1895	G	T	T	1848	1895	P	0	0	2000	0	0	1	0	0	0	0	0	2	0	0	0	0
1896	T	G	A	0	1896	U	0	1999	0	0	0	0	2	0	0	0	0	0	2	0	0	0
1897	A	T	C	0	1897	U	2000	0	0	0	1	0	0	0	0	0	3	0	0	0	0	0
1898	C	A	G	0	1898	U	0	0	0	2000	0	0	0	0	0	1	0	0	0	0	0	1
1899	G	C	A	0	1899	U	0	0	2000	0	0	1	0	0	0	0	0	1	0	0	0	0
1900	A	G	T	1837	1900	P	2000	0	0	0	2	0	0	0	0	1	4	0	0	0	0	1
1901	T	A	C	1836	1901	P	0	2000	0	0	0	0	2	0	0	0	0	0	2	0	0	0
1902	C	T	A	1835	1902	P	0	0	0	2000	0	0	0	1	0	0	0	0	0	1	0	0
1903	A	C	A	1834	1903	P	2000	0	0	0	2	0	0	0	0	1	2	0	0	0	0	1
1904	A	A	T	1833	1904	P	2000	0	0	0	1	0	0	0	0	0	1	0	0	0	0	0
1905	T	A	T	1832	1905	P	0	2000	0	0	0	0	1	0	0	1	0	0	1	0	0	1
1906	T	T	T	0	1906	U	0	2000	0	0	0	0	2	0	0	0	0	0	3	0	0	0
1907	T	T	T	1830	1907	P	0	1999	0	0	0	0	2	0	0	0	0	0	3	0	0	0
1908	T	T	C	1829	1908	P	0	2000	0	0	0	0	1	0	0	0	0	0	1	0	0	0
1909	C	T	T	1828	1909	P	0	0	0	1999	0	0	0	4	0	0	0	0	0	7	0	0
1910	T	C	C	1827	1910	P	0	2000	0	0	0	0	0	0	0	2	0	0	0	0	0	26
1911	C	T	C	0	1911	U	0	0	0	2000	0	0	0	4	0	0	0	0	0	6	0	0
1912	C	C	C	0	1912	U	0	0	0	1993	0	0	0	8	0	1	0	0	0	41	0	1
1913	C	C	G	0	1913	U	0	0	0	1998	0	0	0	7	0	1	0	0	0	12	0	1
1914	G	C	C	1824	1914	P	0	0	2000	0	0	5	0	0	0	0	0	8	0	0	0	0
1915	C	G	A	1823	1915	P	0	0	0	2000	0	0	0	2	0	1	0	0	0	3	0	1
1916	A	C	C	1822	1916	P	1999	0	0	0	2	0	0	0	0	0	2	0	0	0	0	0
1917	C	A	T	1821	1917	P	0	0	0	1998	0	0	0	3	0	0	0	0	0	9	0	0
1918	T	C	C	0	1918	U	0	1997	0	0	0	0	3	0	0	0	0	0	6	0	0	0
1919	C	T	T	1820	1919	P	0	0	0	1999	0	0	0	3	0	1	0	0	0	3	0	1
1920	T	C	T	1819	1920	P	0	2000	0	0	0	0	0	0	0	1	0	0	0	0	0	1
1921	T	T	G	1818	1921	P	0	2000	0	0	0	0	1	0	0	0	0	0	1	0	0	0
1922	G	T	A	0	1922	U	0	0	1999	0	0	1	0	0	0	0	0	1	0	0	0	0
1923	A	G	A	0	1923	U	2000	0	0	0	3	0	0	0	0	1	4	0	0	0	0	1
1924	A	A	A	0	1924	U	2000	0	0	0	1	0	0	0	0	0	1	0	0	0	0	0
1925	A	A	C	0	1925	U	2000	0	0	0	0	0	0	0	0	0	0	0	0	0	0	0
1926	C	A	T	0	1926	U	0	0	0	1999	0	0	0	4	0	0	0	0	0	6	0	0
1927	T	C	G	0	1927	U	0	1946	0	0	0	0	1	0	0	1	0	0	54	0	0	9
1928	G	T	C	1812	1928	P	0	0	2000	0	0	1	0	0	0	1	0	1	0	0	0	1
1929	C	G	T	1811	1929	P	0	0	0	1998	0	0	0	2	0	0	0	0	0	6	0	0
1930	T	C	C	1810	1930	P	0	2000	0	0	0	0	0	0	0	0	0	0	0	0	0	0
1931	C	T	A	0	1931	U	0	0	0	2000	0	0	0	0	0	3	0	0	0	0	0	14
1932	A	C	A	0	1932	U	2000	0	0	0	1	0	0	0	0	0	2	0	0	0	0	0
1933	A	A	A	0	1933	U	2000	0	0	0	1	0	0	0	0	0	2	0	0	0	0	0
1934	A	A	A	0	1934	U	2000	0	0	0	0	0	0	0	0	0	0	0	0	0	0	0
1935	A	A	T	0	1935	U	2000	0	0	0	1	0	0	0	0	0	2	0	0	0	0	0
1936	T	A	T	0	1936	U	0	2000	0	0	0	0	1	0	0	0	0	0	1	0	0	0
1937	T	T	C	0	1937	U	0	2000	0	0	0	0	2	0	0	0	0	0	2	0	0	0
1938	C	T	T	0	1938	U	0	0	0	1998	0	0	0	2	0	2	0	0	0	2	0	3
1939	T	C	G	0	1939	U	0	2000	0	0	0	0	0	0	0	0	0	0	0	0	0	0
1940	G	T	T	1473	1940	P	0	0	1999	0	0	2	0	0	0	0	0	2	0	0	0	0
1941	T	G	G	1472	1941	P	0	2000	0	0	0	0	0	0	0	1	0	0	0	0	0	1
1942	G	T	C	1471	1942	P	0	0	1996	0	0	1	0	0	2	2	0	1	0	0	0	5
1943	C	G	G	1470	1943	P	0	0	0	1998	0	0	0	4	0	0	0	0	0	9	0	0
1944	G	C	T	1469	1944	P	0	0	2000	0	0	2	0	0	0	0	0	2	0	0	0	0
1945	T	G	G	1953	1945	P	0	2000	0	0	0	0	1	0	0	1	0	0	1	0	0	1
1946	G	T	T	1952	1946	P	0	0	1999	0	0	0	0	0	2	2	0	0	0	0	0	2
1947	T	G	T	1951	1947	P	0	1972	0	0	0	0	1	0	0	0	0	0	24	0	0	0
1948	T	T	T	0	1948	U	0	2000	0	0	0	0	0	0	0	0	0	0	0	0	0	0
1949	T	T	T	0	1949	U	0	2000	0	0	0	0	0	0	0	0	0	0	0	0	0	0
1950	T	T	A	0	1950	U	0	2000	0	0	0	0	1	0	0	0	0	0	1	0	0	0
1951	A	T	C	1947	1951	P	2000	0	0	0	0	0	0	0	0	0	0	0	0	0	0	0
1952	C	A	A	1946	1952	P	0	0	0	2000	0	0	0	0	0	0	0	0	0	0	0	0
1953	A	C	G	1945	1953	P	2000	0	0	0	1	0	0	0	0	0	5	0	0	0	0	0
1954	G	A	A	0	1954	U	0	0	1985	0	0	1	0	0	2	2	0	1	0	0	0	16
1955	A	G	A	0	1955	U	2000	0	0	0	0	0	0	0	0	0	0	0	0	0	0	0
1956	A	A	G	2451	1956	P	2000	0	0	0	0	0	0	0	0	1	0	0	0	0	0	1
1957	G	A	G	2450	1957	P	0	0	2000	0	0	1	0	0	2	2	0	19	0	0	0	2
1958	G	G	C	2449	1958	P	0	0	2000	0	0	2	0	0	0	0	0	2	0	0	0	0
1959	C	G	C	2448	1959	P	0	0	0	2000	0	0	0	3	0	0	0	0	0	3	0	0
1960	C	C	G	2447	1960	P	0	0	0	2000	0	0	0	3	0	1	0	0	0	5	0	2
1961	G	C	C	0	1961	U	0	0	2000	0	0	0	0	0	1	1	0	0	0	0	0	1
1962	C	G	T	0	1962	U	0	0	0	2000	0	0	0	2	0	0	0	0	0	2	0	0
1963	T	C	A	0	1963	U	0	2000	0	0	0	0	1	0	0	0	0	0	1	0	0	0
1964	A	T	T	0	1964	U	2000	0	0	0	1	0	0	0	0	0	1	0	0	0	0	0
1965	T	A	A	0	1965	U	0	2000	0	0	0	0	2	0	0	0	0	0	2	0	0	0
1966	A	T	A	0	1966	U	2000	0	0	0	1	0	0	0	0	0	1	0	0	0	0	0
1967	A	A	C	0	1967	U	2000	0	0	0	0	0	0	0	0	0	0	0	0	0	0	0
1968	C	A	A	2035	1968	P	0	0	0	2000	0	0	0	5	0	0	0	0	0	8	0	0
1969	A	C	A	2033	1969	P	2000	0	0	0	0	0	0	0	0	0	0	0	0	0	0	0
1970	A	A	T	2032	1970	P	2000	0	0	0	0	0	0	0	0	1	0	0	0	0	0	1
1971	T	A	A	2031	1971	P	0	2000	0	0	0	0	0	0	0	0	0	0	0	0	0	0
1972	A	T	C	0	1972	U	1998	0	0	0	1	0	0	0	0	0	1	0	0	0	0	0
1973	C	A	T	0	1973	U	0	0	0	2000	0	0	0	8	0	1	0	0	0	20	0	1
1974	T	C	A	0	1974	U	0	2000	0	0	0	0	0	0	0	0	0	0	0	0	0	0
1975	A	T	G	2029	1975	P	2000	0	0	0	1	0	0	0	0	0	1	0	0	0	0	0
1976	G	A	A	2028	1976	P	0	0	2000	0	0	0	0	0	1	1	0	0	0	0	0	1
1977	A	G	T	2027	1977	P	2000	0	0	0	3	0	0	0	0	0	3	0	0	0	0	0
1978	T	A	G	2026	1978	P	0	1999	0	0	0	0	0	0	0	1	0	0	0	0	0	1
1979	G	T	G	2025	1979	P	0	0	2000	0	0	2	0	0	0	0	0	2	0	0	0	0
1980	G	G	A	2023	1980	P	0	0	2000	0	0	0	0	0	1	1	0	0	0	0	0	1
1981	A	G	A	2022	1981	P	2000	0	0	0	0	0	0	0	0	0	0	0	0	0	0	0
1982	A	A	T	2021	1982	P	2000	0	0	0	0	0	0	0	0	0	0	0	0	0	0	0
1983	T	A	T	2020	1983	P	0	2000	0	0	0	0	1	0	0	0	0	0	1	0	0	0
1984	T	T	T	0	1984	U	0	2000	0	0	0	0	0	0	0	0	0	0	0	0	0	0
1985	T	T	C	2018	1985	P	0	2000	0	0	0	0	0	0	0	0	0	0	0	0	0	0
1986	C	T	A	2017	1986	P	0	0	0	2000	0	0	0	0	0	0	0	0	0	0	0	0
1987	A	C	C	2016	1987	P	1994	0	0	0	1	0	0	0	0	0	5	0	0	0	0	0
1988	C	A	A	0	1988	U	0	0	0	2000	0	0	0	0	0	0	0	0	0	0	0	0
1989	A	C	G	2014	1989	P	2000	0	0	0	1	0	0	0	0	0	1	0	0	0	0	0
1990	G	A	T	2013	1990	P	0	0	1998	0	0	1	0	0	2	2	0	1	0	0	0	2
1991	T	G	A	2012	1991	P	0	2000	0	0	0	0	0	0	0	0	0	0	0	0	0	0
1992	A	T	T	2011	1992	P	2000	0	0	0	3	0	0	0	0	0	10	0	0	0	0	0
1993	T	A	T	0	1993	U	0	2000	0	0	0	0	1	0	0	0	0	0	1	0	0	0
1994	T	T	C	2010	1994	P	0	2000	0	0	0	0	0	0	0	1	0	0	0	0	0	11
1995	C	T	A	2009	1995	P	0	0	0	2000	0	0	0	0	0	0	0	0	0	0	0	0
1996	A	C	C	2008	1996	P	2000	0	0	0	0	0	0	0	0	0	0	0	0	0	0	0
1997	C	A	T	0	1997	U	0	0	0	1999	0	0	0	3	0	0	0	0	0	3	0	0
1998	T	C	G	2006	1998	P	0	2000	0	0	0	0	1	0	0	0	0	0	1	0	0	0
1999	G	T	A	2005	1999	P	0	0	2000	0	0	0	0	0	1	1	0	0	0	0	0	1
2000	A	G	G	2004	2000	P	1999	0	0	0	0	0	0	0	0	0	0	0	0	0	0	0
2001	G	A	A	0	2001	U	0	0	2000	0	0	1	0	0	0	1	0	1	0	0	0	1
2002	A	G	C	0	2002	U	2000	0	0	0	0	0	0	0	0	0	0	0	0	0	0	0
2003	C	A	T	0	2003	U	0	0	0	1999	0	0	0	7	0	1	0	0	0	13	0	1
2004	T	C	C	2000	2004	P	0	2000	0	0	0	0	0	0	0	0	0	0	0	0	0	0
2005	C	T	A	1999	2005	P	0	0	0	2000	0	0	0	2	0	0	0	0	0	10	0	0
2006	A	C	T	1998	2006	P	1999	0	0	0	2	0	0	0	0	0	12	0	0	0	0	0
2007	T	A	T	0	2007	U	0	2000	0	0	0	0	0	0	0	0	0	0	0	0	0	0
2008	T	T	G	1996	2008	P	0	2000	0	0	0	0	0	0	0	0	0	0	0	0	0	0
2009	G	T	A	1995	2009	P	0	0	2000	0	0	0	0	0	0	0	0	0	0	0	0	0
2010	A	G	T	1994	2010	P	2000	0	0	0	1	0	0	0	0	0	1	0	0	0	0	0
2011	T	A	G	1992	2011	P	0	2000	0	0	0	0	1	0	0	0	0	0	1	0	0	0
2012	G	T	C	1991	2012	P	0	0	2000	0	0	1	0	0	0	0	0	1	0	0	0	0
2013	C	G	T	1990	2013	P	0	0	0	2000	0	0	0	1	0	0	0	0	0	1	0	0
2014	T	C	A	1989	2014	P	0	2000	0	0	0	0	0	0	0	0	0	0	0	0	0	0
2015	A	T	T	0	2015	U	1998	0	0	0	4	0	0	0	0	0	6	0	0	0	0	0
2016	T	A	G	1987	2016	P	0	2000	0	0	0	0	2	0	0	0	0	0	2	0	0	0
2017	G	T	A	1986	2017	P	0	0	2000	0	0	1	0	0	0	0	0	1	0	0	0	0
2018	A	G	T	1985	2018	P	2000	0	0	0	1	0	0	0	0	0	1	0	0	0	0	0
2019	T	A	G	0	2019	U	0	2000	0	0	0	0	2	0	0	0	0	0	3	0	0	0
2020	G	T	T	1983	2020	P	0	0	2000	0	0	2	0	0	0	0	0	6	0	0	0	0
2021	T	G	T	1982	2021	P	0	2000	0	0	0	0	1	0	0	0	0	0	1	0	0	0
2022	T	T	C	1981	2022	P	0	2000	0	0	0	0	0	0	0	0	0	0	0	0	0	0
2023	C	T	A	1980	2023	P	0	0	0	2000	0	0	0	2	0	0	0	0	0	2	0	0
2024	A	C	C	0	2024	U	2000	0	0	0	1	0	0	0	0	0	1	0	0	0	0	0
2025	C	A	A	1979	2025	P	0	0	0	2000	0	0	0	0	0	0	0	0	0	0	0	0
2026	A	C	T	1978	2026	P	2000	0	0	0	1	0	0	0	0	0	1	0	0	0	0	0
2027	T	A	C	1977	2027	P	0	2000	0	0	0	0	0	0	0	0	0	0	0	0	0	0
2028	C	T	T	1976	2028	P	0	0	0	2000	0	0	0	0	0	0	0	0	0	0	0	0
2029	T	C	G	1975	2029	P	0	2000	0	0	0	0	1	0	0	1	0	0	1	0	0	1
2030	G	T	A	0	2030	U	0	0	2000	0	0	0	0	0	0	0	0	0	0	0	0	0
2031	A	G	T	1971	2031	P	2000	0	0	0	1	0	0	0	0	1	1	0	0	0	0	1
2032	T	A	T	1970	2032	P	0	2000	0	0	0	0	0	0	0	0	0	0	0	0	0	0
2033	T	T	T	1969	2033	P	0	2000	0	0	0	0	0	0	0	0	0	0	0	0	0	0
2034	T	T	G	0	2034	U	0	2000	0	0	0	0	0	0	0	0	0	0	0	0	0	0
2035	G	T	G	1968	2035	P	0	0	1996	0	0	1	0	0	5	5	0	2	0	0	0	12
2036	G	G	C	0	2036	U	0	0	1997	0	0	0	0	0	2	2	0	0	0	0	0	3
2037	C	G	T	2086	2037	P	0	0	0	2000	0	0	0	5	0	0	0	0	0	23	0	0
2038	T	C	A	2085	2038	P	0	2000	0	0	0	0	3	0	0	0	0	0	4	0	0	0
2039	A	T	C	0	2039	U	2000	0	0	0	0	0	0	0	0	0	0	0	0	0	0	0
2040	C	A	T	0	2040	U	0	0	0	1999	0	0	0	5	0	0	0	0	0	10	0	0
2041	T	C	A	0	2041	U	0	2000	0	0	0	0	0	0	0	0	0	0	0	0	0	0
2042	A	T	A	2083	2042	P	2000	0	0	0	1	0	0	0	0	0	2	0	0	0	0	0
2043	A	A	C	2082	2043	P	2000	0	0	0	1	0	0	0	0	1	1	0	0	0	0	1
2044	C	A	A	2081	2044	P	0	0	0	2000	0	0	0	3	0	0	0	0	0	9	0	0
2045	A	C	A	2080	2045	P	2000	0	0	0	0	0	0	0	0	0	0	0	0	0	0	0
2046	A	A	T	2079	2046	P	2000	0	0	0	0	0	0	0	0	1	0	0	0	0	0	1
2047	T	A	C	2078	2047	P	0	1999	0	0	0	0	5	0	0	0	0	0	10	0	0	0
2048	C	T	T	2076	2048	P	0	0	0	1999	0	0	0	4	0	1	0	0	0	6	0	1
2049	T	C	A	2075	2049	P	0	1999	0	0	0	0	1	0	0	0	0	0	1	0	0	0
2050	A	T	G	2074	2050	P	2000	0	0	0	0	0	0	0	0	0	0	0	0	0	0	0
2051	G	A	T	0	2051	U	0	0	2000	0	0	3	0	0	0	0	0	3	0	0	0	0
2052	T	G	T	2072	2052	P	0	2000	0	0	0	0	0	0	0	0	0	0	0	0	0	0
2053	T	T	G	2071	2053	P	0	2000	0	0	0	0	0	0	0	0	0	0	0	0	0	0
2054	G	T	T	2070	2054	P	0	0	2000	0	0	2	0	0	0	0	0	3	0	0	0	0
2055	T	G	A	2069	2055	P	0	2000	0	0	0	0	0	0	0	0	0	0	0	0	0	0
2056	A	T	A	2068	2056	P	2000	0	0	0	0	0	0	0	0	0	0	0	0	0	0	0
2057	A	A	T	2067	2057	P	2000	0	0	0	1	0	0	0	0	0	1	0	0	0	0	0
2058	T	A	G	2066	2058	P	0	2000	0	0	0	0	1	0	0	1	0	0	3	0	0	1
2059	G	T	G	2065	2059	P	0	0	2000	0	0	1	0	0	0	0	0	1	0	0	0	0
2060	G	G	C	0	2060	U	0	0	2000	0	0	1	0	0	1	1	0	16	0	0	0	1
2061	C	G	C	0	2061	U	0	0	0	2000	0	0	0	6	0	0	0	0	0	56	0	0
2062	C	C	T	0	2062	U	0	0	0	1998	0	0	0	8	0	0	0	0	0	25	0	0
2063	T	C	A	0	2063	U	0	2000	0	0	0	0	0	0	0	0	0	0	0	0	0	0
2064	A	T	C	0	2064	U	2000	0	0	0	0	0	0	0	0	0	0	0	0	0	0	0
2065	C	A	A	2059	2065	P	0	0	0	2000	0	0	0	1	0	0	0	0	0	2	0	0
2066	A	C	T	2058	2066	P	2000	0	0	0	0	0	0	0	0	0	0	0	0	0	0	0
2067	T	A	T	2057	2067	P	0	2000	0	0	0	0	1	0	0	0	0	0	1	0	0	0
2068	T	T	A	2056	2068	P	0	2000	0	0	0	0	0	0	0	0	0	0	0	0	0	0
2069	A	T	C	2055	2069	P	2000	0	0	0	3	0	0	0	0	1	3	0	0	0	0	1
2070	C	A	A	2054	2070	P	0	0	0	1999	0	0	0	3	0	0	0	0	0	4	0	0
2071	A	C	G	2053	2071	P	2000	0	0	0	1	0	0	0	0	0	1	0	0	0	0	0
2072	G	A	G	2052	2072	P	0	0	2000	0	0	0	0	0	0	0	0	0	0	0	0	0
2073	G	G	T	0	2073	U	0	0	1999	0	0	0	0	0	0	0	0	0	0	0	0	0
2074	T	G	G	2050	2074	P	0	2000	0	0	0	0	0	0	0	0	0	0	0	0	0	0
2075	G	T	G	2049	2075	P	0	0	2000	0	0	2	0	0	1	1	0	2	0	0	0	1
2076	G	G	T	2048	2076	P	0	0	2000	0	0	3	0	0	0	0	0	6	0	0	0	0
2077	T	G	G	0	2077	U	0	2000	0	0	0	0	0	0	0	0	0	0	0	0	0	0
2078	G	T	T	2047	2078	P	0	0	2000	0	0	3	0	0	0	0	0	9	0	0	0	0
2079	T	G	T	2046	2079	P	0	2000	0	0	0	0	0	0	0	0	0	0	0	0	0	0
2080	T	T	G	2045	2080	P	0	2000	0	0	0	0	0	0	0	0	0	0	0	0	0	0
2081	G	T	T	2044	2081	P	0	0	2000	0	0	1	0	0	0	0	0	1	0	0	0	0
2082	T	G	T	2043	2082	P	0	2000	0	0	0	0	0	0	0	0	0	0	0	0	0	0
2083	T	T	C	2042	2083	P	0	2000	0	0	0	0	3	0	0	1	0	0	33	0	0	1
2084	C	T	A	0	2084	U	0	0	0	2000	0	0	0	0	0	0	0	0	0	0	0	0
2085	A	C	G	2038	2085	P	2000	0	0	0	1	0	0	0	0	0	1	0	0	0	0	0
2086	G	A	T	2037	2086	P	0	0	1997	0	0	1	0	0	3	3	0	1	0	0	0	7
2087	T	G	T	0	2087	U	0	2000	0	0	0	0	0	0	0	0	0	0	0	0	0	0
2088	T	T	G	0	2088	U	0	2000	0	0	0	0	1	0	0	0	0	0	1	0	0	0
2089	G	T	A	0	2089	U	0	0	2000	0	0	0	0	0	0	0	0	0	0	0	0	0
2090	A	G	C	0	2090	U	2000	0	0	0	0	0	0	0	0	0	0	0	0	0	0	0
2091	C	A	T	0	2091	U	0	0	0	1997	0	0	0	6	0	0	0	0	0	23	0	0
2092	T	C	T	0	2092	U	0	2000	0	0	0	0	0	0	0	0	0	0	0	0	0	0
2093	T	T	C	0	2093	U	0	2000	0	0	0	0	0	0	0	1	0	0	0	0	0	2
2094	C	T	G	0	2094	U	0	0	0	1998	0	0	0	9	0	0	0	0	0	17	0	0
2095	G	C	C	2124	2095	P	0	0	2000	0	0	5	0	0	1	1	0	6	0	0	0	1
2096	C	G	A	2123	2096	P	0	0	0	2000	0	0	0	0	0	0	0	0	0	0	0	0
2097	A	C	G	2122	2097	P	1999	0	0	0	1	0	0	0	0	1	2	0	0	0	0	1
2098	G	A	T	2121	2098	P	0	0	2000	0	0	1	0	0	0	0	0	1	0	0	0	0
2099	T	G	G	2120	2099	P	0	2000	0	0	0	0	0	0	0	0	0	0	0	0	0	0
2100	G	T	G	0	2100	U	0	0	2000	0	0	0	0	0	2	2	0	0	0	0	0	6
2101	G	G	C	2119	2101	P	0	0	2000	0	0	0	0	0	0	0	0	0	0	0	0	0
2102	C	G	T	2118	2102	P	0	0	0	2000	0	0	0	5	0	1	0	0	0	10	0	1
2103	T	C	A	2117	2103	P	0	2000	0	0	0	0	0	0	0	0	0	0	0	0	0	0
2104	A	T	A	2116	2104	P	2000	0	0	0	1	0	0	0	0	0	1	0	0	0	0	0
2105	A	A	C	2115	2105	P	2000	0	0	0	0	0	0	0	0	0	0	0	0	0	0	0
2106	C	A	T	0	2106	U	0	0	0	1999	0	0	0	5	0	0	0	0	0	11	0	0
2107	T	C	A	0	2107	U	0	2000	0	0	0	0	0	0	0	0	0	0	0	0	0	0
2108	A	T	A	0	2108	U	2000	0	0	0	0	0	0	0	0	0	0	0	0	0	0	0
2109	A	A	C	0	2109	U	2000	0	0	0	0	0	0	0	0	0	0	0	0	0	0	0
2110	C	A	A	0	2110	U	0	0	0	1993	0	0	0	6	0	1	0	0	0	13	0	1
2111	A	C	T	0	2111	U	2000	0	0	0	1	0	0	0	0	0	1	0	0	0	0	0
2112	T	A	C	0	2112	U	0	2000	0	0	0	0	4	0	0	0	0	0	7	0	0	0
2113	C	T	T	0	2113	U	0	0	0	1999	0	0	0	8	0	1	0	0	0	25	0	1
2114	T	C	T	0	2114	U	0	2000	0	0	0	0	0	0	0	0	0	0	0	0	0	0
2115	T	T	T	2105	2115	P	0	2000	0	0	0	0	0	0	0	0	0	0	0	0	0	0
2116	T	T	G	2104	2116	P	0	2000	0	0	0	0	1	0	0	1	0	0	5	0	0	1
2117	G	T	G	2103	2117	P	0	0	2000	0	0	1	0	0	5	5	0	2	0	0	0	12
2118	G	G	C	2102	2118	P	0	0	2000	0	0	0	0	0	0	1	0	0	0	0	0	1
2119	C	G	A	2101	2119	P	0	0	0	2000	0	0	0	3	0	1	0	0	0	8	0	3
2120	A	C	C	2099	2120	P	2000	0	0	0	0	0	0	0	0	0	0	0	0	0	0	0
2121	C	A	T	2098	2121	P	0	0	0	2000	0	0	0	0	0	1	0	0	0	0	0	1
2122	T	C	G	2097	2122	P	0	2000	0	0	0	0	1	0	0	0	0	0	1	0	0	0
2123	G	T	T	2096	2123	P	0	0	2000	0	0	1	0	0	1	1	0	1	0	0	0	1
2124	T	G	T	2095	2124	P	0	2000	0	0	0	0	1	0	0	0	0	0	1	0	0	0
2125	T	T	T	0	2125	U	0	2000	0	0	0	0	1	0	0	0	0	0	5	0	0	0
2126	T	T	A	0	2126	U	0	2000	0	0	0	0	0	0	0	1	0	0	0	0	0	3
2127	A	T	T	0	2127	U	2000	0	0	0	2	0	0	0	0	0	11	0	0	0	0	0
2128	T	A	G	0	2128	U	0	2000	0	0	0	0	2	0	0	0	0	0	3	0	0	0
2129	G	T	A	0	2129	U	0	0	2000	0	0	2	0	0	0	0	0	2	0	0	0	0
2130	A	G	A	0	2130	U	1999	0	0	0	0	0	0	0	0	1	0	0	0	0	0	1
2131	A	A	A	0	2131	U	2000	0	0	0	0	0	0	0	0	1	0	0	0	0	0	1
2132	A	A	A	2188	2132	P	1999	0	0	0	0	0	0	0	0	1	0	0	0	0	0	1
2133	A	A	A	2187	2133	P	2000	0	0	0	1	0	0	0	0	0	28	0	0	0	0	0
2134	A	A	C	2186	2134	P	2000	0	0	0	1	0	0	0	0	0	1	0	0	0	0	0
2135	C	A	T	2185	2135	P	0	0	0	2000	0	0	0	2	0	0	0	0	0	4	0	0
2136	T	C	C	2184	2136	P	0	2000	0	0	0	0	0	0	0	0	0	0	0	0	0	0
2137	C	T	A	2183	2137	P	0	0	0	1999	0	0	0	5	0	0	0	0	0	16	0	0
2138	A	C	A	0	2138	U	2000	0	0	0	0	0	0	0	0	0	0	0	0	0	0	0
2139	A	A	A	0	2139	U	2000	0	0	0	0	0	0	0	0	0	0	0	0	0	0	0
2140	A	A	C	2181	2140	P	2000	0	0	0	0	0	0	0	0	0	0	0	0	0	0	0
2141	C	A	C	2180	2141	P	0	0	0	1999	0	0	0	1	0	1	0	0	0	1	0	2
2142	C	C	C	2178	2142	P	0	0	0	1999	0	0	0	7	0	0	0	0	0	11	0	0
2143	C	C	G	2177	2143	P	0	0	0	1997	0	0	0	8	0	0	0	0	0	16	0	0
2144	G	C	T	0	2144	U	0	0	1999	0	0	4	0	0	4	4	0	5	0	0	0	7
2145	T	G	C	2175	2145	P	0	2000	0	0	0	0	0	0	0	0	0	0	0	0	0	0
2146	C	T	C	2174	2146	P	0	0	0	2000	0	0	0	2	0	0	0	0	0	2	0	0
2147	C	C	T	2173	2147	P	0	0	0	1999	0	0	0	4	0	1	0	0	0	9	0	1
2148	T	C	T	2172	2148	P	0	2000	0	0	0	0	1	0	0	0	0	0	2	0	0	0
2149	T	T	G	2171	2149	P	0	2000	0	0	0	0	2	0	0	0	0	0	2	0	0	0
2150	G	T	A	2170	2150	P	0	0	2000	0	0	1	0	0	0	0	0	2	0	0	0	0
2151	A	G	T	0	2151	U	2000	0	0	0	1	0	0	0	0	0	1	0	0	0	0	0
2152	T	A	T	0	2152	U	0	2000	0	0	0	0	0	0	0	0	0	0	0	0	0	0
2153	T	T	G	0	2153	U	0	1998	0	0	0	0	1	0	0	2	0	0	1	0	0	2
2154	G	T	G	2169	2154	P	0	0	2000	0	0	0	0	0	0	0	0	0	0	0	0	0
2155	G	G	C	2168	2155	P	0	0	2000	0	0	0	0	0	4	4	0	0	0	0	0	11
2156	C	G	T	2167	2156	P	0	0	0	1999	0	0	0	4	0	0	0	0	0	5	0	0
2157	T	C	T	2166	2157	P	0	2000	0	0	0	0	0	0	0	0	0	0	0	0	0	0
2158	T	T	G	2165	2158	P	0	2000	0	0	0	0	1	0	0	1	0	0	1	0	0	1
2159	G	T	A	0	2159	U	0	0	2000	0	0	1	0	0	0	0	0	1	0	0	0	0
2160	A	G	A	0	2160	U	1998	0	0	0	0	0	0	0	0	1	0	0	0	0	0	2
2161	A	A	G	0	2161	U	1996	0	0	0	3	0	0	0	0	0	16	0	0	0	0	0
2162	G	A	A	0	2162	U	0	0	2000	0	0	0	0	0	0	0	0	0	0	0	0	0
2163	A	G	G	0	2163	U	2000	0	0	0	1	0	0	0	0	0	9	0	0	0	0	0
2164	G	A	A	0	2164	U	0	0	1995	0	0	1	0	0	3	3	0	1	0	0	0	6
2165	A	G	A	2158	2165	P	2000	0	0	0	1	0	0	0	0	0	1	0	0	0	0	0
2166	A	A	G	2157	2166	P	1999	0	0	0	1	0	0	0	0	0	1	0	0	0	0	0
2167	G	A	T	2156	2167	P	0	0	2000	0	0	0	0	0	4	4	0	0	0	0	0	5
2168	T	G	T	2155	2168	P	0	2000	0	0	0	0	0	0	0	0	0	0	0	0	0	0
2169	T	T	T	2154	2169	P	0	2000	0	0	0	0	0	0	0	0	0	0	0	0	0	0
2170	T	T	A	2150	2170	P	0	2000	0	0	0	0	1	0	0	0	0	0	1	0	0	0
2171	A	T	A	2149	2171	P	2000	0	0	0	1	0	0	0	0	0	1	0	0	0	0	0
2172	A	A	G	2148	2172	P	2000	0	0	0	0	0	0	0	0	1	0	0	0	0	0	1
2173	G	A	G	2147	2173	P	0	0	2000	0	0	0	0	0	0	0	0	0	0	0	0	0
2174	G	G	A	2146	2174	P	0	0	2000	0	0	2	0	0	0	0	0	3	0	0	0	0
2175	A	G	A	2145	2175	P	2000	0	0	0	1	0	0	0	0	0	1	0	0	0	0	0
2176	A	A	G	0	2176	U	1999	0	0	0	1	0	0	0	0	0	1	0	0	0	0	0
2177	G	A	G	2143	2177	P	0	0	2000	0	0	1	0	0	1	1	0	1	0	0	0	1
2178	G	G	T	2142	2178	P	0	0	2000	0	0	0	0	0	0	0	0	0	0	0	0	0
2179	T	G	G	0	2179	U	0	2000	0	0	0	0	0	0	0	0	0	0	0	0	0	0
2180	G	T	T	2141	2180	P	0	0	2000	0	0	2	0	0	0	0	0	2	0	0	0	0
2181	T	G	A	2140	2181	P	0	2000	0	0	0	0	0	0	0	0	0	0	0	0	0	0
2182	A	T	G	0	2182	U	1999	0	0	0	3	0	0	0	0	0	5	0	0	0	0	0
2183	G	A	A	2137	2183	P	0	0	2000	0	0	0	0	0	0	0	0	0	0	0	0	0
2184	A	G	G	2136	2184	P	1999	0	0	0	1	0	0	0	0	0	1	0	0	0	0	0
2185	G	A	T	2135	2185	P	0	0	1999	0	0	0	0	0	1	1	0	0	0	0	0	1
2186	T	G	T	2134	2186	P	0	2000	0	0	0	0	0	0	0	0	0	0	0	0	0	0
2187	T	T	T	2133	2187	P	0	2000	0	0	0	0	0	0	0	0	0	0	0	0	0	0
2188	T	T	C	2132	2188	P	0	2000	0	0	0	0	0	0	0	0	0	0	0	0	0	0
2189	C	T	T	0	2189	U	0	0	0	2000	0	0	0	7	0	0	0	0	0	19	0	0
2190	T	C	T	0	2190	U	0	2000	0	0	0	0	0	0	0	0	0	0	0	0	0	0
2191	T	T	A	0	2191	U	0	2000	0	0	0	0	0	0	0	0	0	0	0	0	0	0
2192	A	T	G	0	2192	U	2000	0	0	0	1	0	0	0	0	0	1	0	0	0	0	0
2193	G	A	A	0	2193	U	0	0	2000	0	0	1	0	0	0	0	0	1	0	0	0	0
2194	A	G	G	0	2194	U	2000	0	0	0	2	0	0	0	0	0	2	0	0	0	0	0
2195	G	A	A	0	2195	U	0	0	2000	0	0	2	0	0	0	0	0	2	0	0	0	0
2196	A	G	C	0	2196	U	2000	0	0	0	1	0	0	0	0	0	1	0	0	0	0	0
2197	C	A	G	0	2197	U	0	0	0	2000	0	0	0	5	0	0	0	0	0	13	0	0
2198	G	C	G	2227	2198	P	0	0	1999	0	0	5	0	0	0	0	0	7	0	0	0	0
2199	G	G	T	2226	2199	P	0	0	2000	0	0	0	0	0	0	0	0	0	0	0	0	0
2200	T	G	T	2225	2200	P	0	2000	0	0	0	0	0	0	0	0	0	0	0	0	0	0
2201	T	T	G	2224	2201	P	0	2000	0	0	0	0	0	0	0	2	0	0	0	0	0	36
2202	G	T	G	2223	2202	P	0	0	2000	0	0	0	0	0	2	2	0	0	0	0	0	17
2203	G	G	G	2222	2203	P	0	0	2000	0	0	0	0	0	1	1	0	0	0	0	0	1
2204	G	G	A	2221	2204	P	0	0	2000	0	0	0	0	0	0	0	0	0	0	0	0	0
2205	A	G	A	2220	2205	P	2000	0	0	0	2	0	0	0	0	0	2	0	0	0	0	0
2206	A	A	A	2217	2206	P	2000	0	0	0	0	0	0	0	0	0	0	0	0	0	0	0
2207	A	A	T	2216	2207	P	2000	0	0	0	0	0	0	0	0	1	0	0	0	0	0	13
2208	T	A	T	2215	2208	P	0	2000	0	0	0	0	1	0	0	0	0	0	1	0	0	0
2209	T	T	G	2214	2209	P	0	2000	0	0	0	0	0	0	0	0	0	0	0	0	0	0
2210	G	T	T	0	2210	U	0	0	2000	0	0	0	0	0	1	1	0	0	0	0	0	1
2211	T	G	T	0	2211	U	0	2000	0	0	0	0	0	0	0	0	0	0	0	0	0	0
2212	T	T	A	0	2212	U	0	2000	0	0	0	0	0	0	0	0	0	0	0	0	0	0
2213	A	T	A	0	2213	U	2000	0	0	0	0	0	0	0	0	0	0	0	0	0	0	0
2214	A	A	A	2209	2214	P	2000	0	0	0	0	0	0	0	0	0	0	0	0	0	0	0
2215	A	A	T	2208	2215	P	2000	0	0	0	0	0	0	0	0	0	0	0	0	0	0	0
2216	T	A	T	2207	2216	P	0	2000	0	0	0	0	1	0	0	0	0	0	2	0	0	0
2217	T	T	T	2206	2217	P	0	2000	0	0	0	0	0	0	0	0	0	0	0	0	0	0
2218	T	T	A	0	2218	U	0	2000	0	0	0	0	1	0	0	0	0	0	1	0	0	0
2219	A	T	T	0	2219	U	2000	0	0	0	2	0	0	0	0	0	5	0	0	0	0	0
2220	T	A	C	2205	2220	P	0	2000	0	0	0	0	0	0	0	0	0	0	0	0	0	0
2221	C	T	T	2204	2221	P	0	0	0	2000	0	0	0	3	0	1	0	0	0	5	0	1
2222	T	C	C	2203	2222	P	0	2000	0	0	0	0	0	0	0	0	0	0	0	0	0	0
2223	C	T	A	2202	2223	P	0	0	0	2000	0	0	0	1	0	0	0	0	0	1	0	0
2224	A	C	A	2201	2224	P	2000	0	0	0	0	0	0	0	0	1	0	0	0	0	0	1
2225	A	A	C	2200	2225	P	2000	0	0	0	0	0	0	0	0	0	0	0	0	0	0	0
2226	C	A	C	2199	2226	P	0	0	0	2000	0	0	0	4	0	0	0	0	0	5	0	0
2227	C	C	T	2198	2227	P	0	0	0	1995	0	0	0	2	0	0	0	0	0	6	0	0
2228	T	C	G	0	2228	U	0	2000	0	0	0	0	0	0	0	0	0	0	0	0	0	0
2229	G	T	T	2401	2229	P	0	0	2000	0	0	1	0	0	0	0	0	1	0	0	0	0
2230	T	G	G	2400	2230	P	0	2000	0	0	0	0	0	0	0	0	0	0	0	0	0	0
2231	G	T	C	2399	2231	P	0	0	2000	0	0	1	0	0	1	1	0	1	0	0	0	3
2232	C	G	T	2398	2232	P	0	0	0	1999	0	0	0	7	0	0	0	0	0	34	0	0
2233	T	C	T	0	2233	U	0	2000	0	0	0	0	0	0	0	0	0	0	0	0	0	0
2234	T	T	G	0	2234	U	0	2000	0	0	0	0	1	0	0	0	0	0	2	0	0	0
2235	G	T	T	2397	2235	P	0	0	2000	0	0	2	0	0	1	1	0	2	0	0	0	1
2236	T	G	G	2396	2236	P	0	2000	0	0	0	0	0	0	0	0	0	0	0	0	0	0
2237	G	T	A	2395	2237	P	0	0	2000	0	0	0	0	0	0	0	0	0	0	0	0	0
2238	A	G	A	2394	2238	P	2000	0	0	0	0	0	0	0	0	1	0	0	0	0	0	4
2239	A	A	A	0	2239	U	2000	0	0	0	0	0	0	0	0	1	0	0	0	0	0	1
2240	A	A	T	0	2240	U	1999	0	0	0	2	0	0	0	0	0	4	0	0	0	0	0
2241	T	A	T	2270	2241	P	0	2000	0	0	0	0	0	0	0	0	0	0	0	0	0	0
2242	T	T	G	2269	2242	P	0	2000	0	0	0	0	0	0	0	2	0	0	0	0	0	5
2243	G	T	T	2268	2243	P	0	0	2000	0	0	0	0	0	0	0	0	0	0	0	0	0
2244	T	G	C	2267	2244	P	0	1996	0	0	0	0	1	0	0	0	0	0	4	0	0	0
2245	C	T	G	0	2245	U	0	0	0	1998	0	0	0	4	0	2	0	0	0	28	0	2
2246	G	C	G	2263	2246	P	0	0	1999	0	0	1	0	0	0	0	0	12	0	0	0	0
2247	G	G	T	2262	2247	P	0	0	2000	0	0	0	0	0	0	0	0	0	0	0	0	0
2248	T	G	G	2261	2248	P	0	2000	0	0	0	0	1	0	0	0	0	0	1	0	0	0
2249	G	T	G	0	2249	U	0	0	2000	0	0	0	0	0	0	0	0	0	0	0	0	0
2250	G	G	A	2260	2250	P	0	0	2000	0	0	0	0	0	0	0	0	0	0	0	0	0
2251	A	G	C	2259	2251	P	2000	0	0	0	0	0	0	0	0	0	0	0	0	0	0	0
2252	C	A	A	2258	2252	P	0	0	0	2000	0	0	0	0	0	1	0	0	0	0	0	3
2253	A	C	A	0	2253	U	2000	0	0	0	0	0	0	0	0	0	0	0	0	0	0	0
2254	A	A	A	0	2254	U	2000	0	0	0	0	0	0	0	0	0	0	0	0	0	0	0
2255	A	A	T	0	2255	U	2000	0	0	0	0	0	0	0	0	0	0	0	0	0	0	0
2256	T	A	T	0	2256	U	0	2000	0	0	0	0	0	0	0	0	0	0	0	0	0	0
2257	T	T	G	0	2257	U	0	2000	0	0	0	0	0	0	0	0	0	0	0	0	0	0
2258	G	T	T	2252	2258	P	0	0	1997	0	0	4	0	0	0	0	0	9	0	0	0	0
2259	T	G	C	2251	2259	P	0	2000	0	0	0	0	2	0	0	0	0	0	2	0	0	0
2260	C	T	A	2250	2260	P	0	0	0	2000	0	0	0	1	0	0	0	0	0	5	0	0
2261	A	C	C	2248	2261	P	2000	0	0	0	0	0	0	0	0	0	0	0	0	0	0	0
[truncated: 27,425 more rows]
